# Supplementary material for: 2,4-Dichloro-N-p-tolyl­benzamide
Source: Acta Crystallogr Sect E Struct Rep Online. 2009 Sep 26;65(Pt 10):o2527. doi: 10.1107/S1600536809034710 (PMC2970402; doi:10.1107/S1600536809034710)
Supplement: Supplementary file 2 [file e-65-o2527-Isup2.hkl]

# 
# h,k,l, Fc-squared, Fo-squared, sigma(Fo-squared) and status flag 
# 
data_I 
_shelx_title ' RA81R in P2(1)/c' 
_shelx_refln_list_code          4 
_shelx_F_calc_maximum      162.59 
_exptl_crystal_F_000       576.00 
_reflns_d_resolution_high  0.6503 
 
loop_ 
 _symmetry_equiv_pos_as_xyz 
 'x, y, z' 
 '-x, y+1/2, -z+1/2' 
 '-x, -y, -z' 
 'x, -y-1/2, z-1/2' 
 
_cell_length_a     9.0884 
_cell_length_b     9.8252 
_cell_length_c    14.1668 
_cell_angle_alpha  90.000 
_cell_angle_beta   94.208 
_cell_angle_gamma  90.000 
 
_shelx_F_squared_multiplier     1.000 
 
loop_ 
 _refln_index_h 
 _refln_index_k 
 _refln_index_l 
 _refln_F_squared_calc 
 _refln_F_squared_meas 
 _refln_F_squared_sigma 
 _refln_observed_status 
   2   0   0     4993.91     5740.97     93.29 o 
   3   0   0    13805.52    15444.43    293.70 o 
   4   0   0     1099.58     1233.01     23.35 o 
   5   0   0     3571.46     3742.59     85.40 o 
   6   0   0       93.88       94.17      8.33 o 
   7   0   0        3.12        1.03      2.81 o 
   8   0   0     1283.30     1360.78     48.86 o 
   9   0   0      284.27      329.88     15.70 o 
  10   0   0        9.81       -2.97      3.92 o 
  11   0   0       83.39       60.00     10.96 o 
  12   0   0       21.51        6.17     13.29 o 
  13   0   0      362.39      419.65     55.00 o 
   2   1   0        1.28        1.77      0.54 o 
   3   1   0     4156.68     4312.54     41.24 o 
   4   1   0      291.24      300.90      5.39 o 
   5   1   0        1.00        7.57      2.02 o 
   6   1   0      679.17      687.65     12.40 o 
   7   1   0        0.25        1.13      1.22 o 
   8   1   0       12.44        7.04      2.63 o 
   9   1   0      849.53      847.19     19.26 o 
  10   1   0      186.17      194.97     10.93 o 
  11   1   0      111.30      108.58     11.63 o 
  12   1   0       29.56       19.05     11.85 o 
  13   1   0       16.13       -3.46      5.46 o 
   0   2   0      926.37      924.82     10.61 o 
   1   2   0     2749.91     2832.02     16.00 o 
   2   2   0    10067.50    10647.40     64.05 o 
   3   2   0       22.77       40.91      2.11 o 
   4   2   0       66.79       63.80      2.40 o 
   5   2   0      915.13      855.20     11.59 o 
   6   2   0      723.17      702.52     11.26 o 
   7   2   0       17.41       20.64      1.95 o 
   8   2   0      214.55      205.25      8.11 o 
   9   2   0      313.13      332.77     10.75 o 
  10   2   0       38.39       23.01      5.57 o 
  11   2   0      382.59      404.23     23.15 o 
  12   2   0      188.78      217.75     14.09 o 
  13   2   0        8.13        1.41      7.29 o 
   1   3   0    11695.89    12016.50     63.71 o 
   2   3   0     4241.78     4433.17     25.53 o 
   3   3   0     4585.69     4967.76     38.43 o 
   4   3   0     3830.80     3929.52     34.65 o 
   5   3   0       47.16       75.02      3.13 o 
   6   3   0      641.62      638.70     11.56 o 
   7   3   0       95.18       83.48      4.48 o 
   8   3   0      152.07      147.96      7.77 o 
   9   3   0      558.84      517.08     13.46 o 
  10   3   0      123.77      136.21     12.27 o 
  11   3   0      834.35      844.57     20.85 o 
  12   3   0        7.19       13.09      5.81 o 
  13   3   0      128.94      136.61     13.80 o 
   0   4   0     5044.20     5772.80     52.04 o 
   1   4   0      615.90      712.86      7.00 o 
   2   4   0        0.07        1.55      0.87 o 
   3   4   0      170.49      178.47      4.10 o 
   4   4   0      203.63      176.74      4.08 o 
   5   4   0      390.82      379.94      7.34 o 
   6   4   0      632.88      700.75     11.51 o 
   7   4   0       60.79       52.62      3.70 o 
   8   4   0      619.25      610.09     13.68 o 
   9   4   0      412.00      407.97     21.09 o 
  10   4   0      270.71      271.93     16.75 o 
  11   4   0      300.75      305.22     15.39 o 
  12   4   0      369.24      421.71     18.27 o 
  13   4   0      101.30      118.14     23.26 o 
   1   5   0      196.61      179.26      4.01 o 
   2   5   0     1240.35     1338.16     14.81 o 
   3   5   0       98.85      118.16      4.41 o 
   4   5   0      325.35      307.68      8.79 o 
   5   5   0      548.64      539.84      8.96 o 
   6   5   0        1.81        1.75      1.50 o 
   7   5   0      805.51      761.94     12.96 o 
   8   5   0      416.01      449.13     11.38 o 
   9   5   0       15.06       15.64      4.75 o 
  10   5   0      138.22      143.76     15.82 o 
  11   5   0      150.52      144.91     11.34 o 
  12   5   0       58.89       59.39      8.70 o 
   0   6   0        2.22        2.92      1.73 o 
   1   6   0     1241.06     1418.65     21.65 o 
   2   6   0     2381.41     2619.30     31.24 o 
   3   6   0       46.79       37.07      2.99 o 
   4   6   0      253.47      253.63      7.83 o 
   5   6   0       64.62       79.52      5.41 o 
   6   6   0        3.39        0.81      2.00 o 
   7   6   0      306.46      338.73      9.99 o 
   8   6   0        8.17        0.83      2.78 o 
   9   6   0       32.53       35.58      6.52 o 
  10   6   0      202.63      227.79     16.04 o 
  11   6   0        4.45        5.47      4.92 o 
  12   6   0      461.31      502.34     28.79 o 
   1   7   0       82.82      100.62      4.12 o 
   2   7   0      241.65      244.41      6.72 o 
   3   7   0     1875.15     2064.74     30.43 o 
   4   7   0      240.86      276.56     10.88 o 
   5   7   0      677.01      670.56     15.91 o 
   6   7   0      261.69      244.11     11.53 o 
   7   7   0      502.02      508.70     13.11 o 
   8   7   0      718.22      690.73     20.91 o 
   9   7   0       34.06       25.94      6.03 o 
  10   7   0       33.06       31.51      7.62 o 
  11   7   0      433.67      488.21     23.30 o 
   0   8   0      466.99      478.50     21.81 o 
   1   8   0       86.34       95.69      4.40 o 
   2   8   0      421.22      434.34     13.10 o 
   3   8   0      429.18      465.29     11.06 o 
   4   8   0       10.13        8.03      2.93 o 
   5   8   0       22.68       16.49      4.92 o 
   6   8   0       10.66       12.34      3.78 o 
   7   8   0        0.43        0.13      3.14 o 
   8   8   0       22.05       13.39      4.97 o 
   9   8   0      150.71      177.25     14.48 o 
  10   8   0        1.14       -4.80      5.27 o 
  11   8   0      108.58       93.45     34.09 o 
   1   9   0       78.71       88.77      6.09 o 
   2   9   0      140.73      143.34      8.28 o 
   3   9   0      103.79      111.29      7.49 o 
   4   9   0      337.91      317.58     18.88 o 
   5   9   0      182.78      203.33     12.53 o 
   6   9   0       12.82       11.09      5.73 o 
   7   9   0       45.25       53.11      8.14 o 
   8   9   0      227.95      245.26     16.87 o 
   9   9   0      195.93      184.87     15.45 o 
  10   9   0      142.10      150.48     15.97 o 
   0  10   0      200.82      212.27     15.90 o 
   1  10   0        5.75        9.30      3.47 o 
   2  10   0      145.97      154.62      9.24 o 
   3  10   0        3.57        7.03      3.44 o 
   4  10   0      473.51      486.28     16.48 o 
   5  10   0       57.12       62.27      8.77 o 
   6  10   0        8.31       13.08      6.66 o 
   7  10   0      290.71      321.23     21.30 o 
   8  10   0       60.05       53.98     14.18 o 
   9  10   0      129.15      162.61     18.15 o 
  10  10   0       99.32       86.34     24.52 o 
   1  11   0       13.45        8.89      4.43 o 
   2  11   0      208.73      222.14     12.46 o 
   3  11   0      336.79      346.67     14.65 o 
   4  11   0       52.79       73.98      9.65 o 
   5  11   0        3.42        8.65      8.54 o 
   6  11   0       53.67       41.63     10.48 o 
   7  11   0       34.99       36.83     12.00 o 
   8  11   0       17.33       10.89     13.24 o 
   9  11   0      231.72      221.51     34.74 o 
   0  12   0      799.00      859.77     75.84 o 
   1  12   0      207.79      199.81     12.90 o 
   2  12   0      160.47      142.95     11.44 o 
   3  12   0       82.67       62.58     10.81 o 
   4  12   0       46.99       56.03     14.75 o 
   5  12   0        4.97       -4.78      6.64 o 
   6  12   0      488.85      471.01     28.55 o 
   7  12   0        5.32       12.12     15.17 o 
   8  12   0        0.23      -13.83     13.83 o 
   1  13   0      110.03       94.98     14.28 o 
   2  13   0      147.17      152.62     28.79 o 
   3  13   0        9.10        6.85      7.94 o 
   4  13   0       32.15       16.11      8.91 o 
   5  13   0       20.39        2.04     10.75 o 
   0  14   0      425.22      398.58     38.21 o 
   1  14   0       20.82       37.75     12.40 o 
   2  14   0       55.99       58.99     20.02 o 
   3  14   0       38.19       -2.10     12.57 o 
 -13   1   1      545.96      619.72     22.24 o 
 -12   1   1       18.25        6.21      9.29 o 
 -11   1   1     1425.80     1551.12     33.03 o 
 -10   1   1     1650.92     1671.77     29.59 o 
  -9   1   1      857.84      868.92     19.70 o 
  -8   1   1     1769.11     1689.90     28.13 o 
  -7   1   1       51.17       55.82      5.41 o 
  -6   1   1      751.15      690.38     15.24 o 
  -5   1   1     3421.12     3671.41     41.70 o 
  -4   1   1      153.69      193.34      4.39 o 
  -3   1   1     7326.67     7469.50     65.62 o 
  -2   1   1       71.64       77.03      1.70 o 
  -1   1   1       46.49       42.09      1.86 o 
   2   1   1     1072.16     1060.81     10.15 o 
   3   1   1      574.97      638.81      9.01 o 
   4   1   1       64.98       96.60      4.33 o 
   5   1   1      476.55      520.14     10.01 o 
   6   1   1      134.11      153.55      6.52 o 
   7   1   1      489.54      540.32     11.98 o 
   8   1   1        0.14        2.55      2.51 o 
   9   1   1      182.96      215.66      9.94 o 
  10   1   1        1.39       -0.98      3.34 o 
  11   1   1      195.93      216.28     14.20 o 
  12   1   1       42.17       35.86     12.70 o 
  13   1   1      568.93      633.14     21.06 o 
 -13   2   1        2.33       -2.65      5.90 o 
 -12   2   1      398.68      493.16     23.91 o 
 -11   2   1       83.57       81.46     13.49 o 
 -10   2   1      142.76      146.53     16.34 o 
  -9   2   1     1048.14     1041.06     20.46 o 
  -8   2   1      526.76      461.35     14.95 o 
  -7   2   1     1680.57     1702.39     27.94 o 
  -6   2   1       17.41       28.56      3.06 o 
  -5   2   1       79.15       62.39      2.76 o 
  -4   2   1     2318.46     2409.10     22.82 o 
  -3   2   1      638.07      658.89      7.19 o 
  -2   2   1     3373.21     3542.03     22.44 o 
  -1   2   1    26434.22    26790.80    146.77 o 
   0   2   1     5331.62     5414.27     38.27 o 
   1   2   1     7421.12     8007.42     44.81 o 
   2   2   1     2814.77     3063.55     21.31 o 
   3   2   1       65.48       48.65      1.93 o 
   4   2   1       55.10       53.25      2.50 o 
   5   2   1      362.17      376.02      6.91 o 
   6   2   1      160.98      188.40      7.31 o 
   7   2   1      453.87      452.54      8.09 o 
   8   2   1        4.17        6.38      3.63 o 
   9   2   1      913.41      951.72     21.91 o 
  10   2   1      852.26      843.42     21.64 o 
  11   2   1      141.61      132.00     10.48 o 
  12   2   1      200.29      200.49     12.24 o 
  13   2   1       40.11       32.68      7.84 o 
 -13   3   1      152.92      153.08     13.19 o 
 -12   3   1      318.35      311.41     16.40 o 
 -11   3   1       15.47       17.84      5.24 o 
 -10   3   1        4.40        1.32      3.86 o 
  -9   3   1      118.70      101.38     15.58 o 
  -8   3   1      271.15      263.66      9.89 o 
  -7   3   1      254.30      261.49      7.46 o 
  -6   3   1      115.84      104.43      5.27 o 
  -5   3   1       79.40       69.48      2.85 o 
  -4   3   1       92.71       69.82      2.47 o 
  -3   3   1      803.55      864.02      7.85 o 
  -2   3   1     1402.69     1354.67     10.10 o 
  -1   3   1      743.70      832.52      6.25 o 
   0   3   1      195.93      225.56      2.51 o 
   1   3   1    17286.20    18164.18    101.37 o 
   2   3   1        7.72        2.08      0.60 o 
   3   3   1      529.08      545.83      7.52 o 
   4   3   1     4315.17     4621.74     44.72 o 
   5   3   1      126.77      151.65      4.51 o 
   6   3   1     1093.14     1097.23     15.27 o 
   7   3   1      694.24      751.77     13.91 o 
   8   3   1        1.06       -1.00      2.09 o 
   9   3   1      242.29      243.19     10.14 o 
  10   3   1       52.06       45.99      6.38 o 
  11   3   1        1.66       -0.38      3.31 o 
  12   3   1       14.95        7.80      5.38 o 
  13   3   1        0.00        6.42     12.39 o 
 -13   4   1       81.35       77.66     17.45 o 
 -12   4   1      277.92      299.45     16.63 o 
 -11   4   1        7.77       13.06      8.78 o 
 -10   4   1      485.47      520.71     17.08 o 
  -9   4   1      390.49      411.09     14.27 o 
  -8   4   1       74.18       70.99      5.35 o 
  -7   4   1      421.74      388.58      9.84 o 
  -6   4   1     1392.74     1526.28     23.43 o 
  -5   4   1      435.32      480.23      7.80 o 
  -4   4   1       12.39        2.28      1.13 o 
  -3   4   1     3128.59     3628.83     33.78 o 
  -2   4   1      383.70      403.12      6.32 o 
  -1   4   1     2492.84     2618.93     17.34 o 
   0   4   1       17.89       26.62      1.35 o 
   1   4   1      625.15      642.40      7.24 o 
   2   4   1      424.22      387.53      5.43 o 
   3   4   1      136.11      148.27      5.97 o 
   4   4   1        7.98       16.07      1.83 o 
   5   4   1       10.31        6.60      1.44 o 
   6   4   1      109.11       98.13      4.50 o 
   7   4   1       22.09       21.41      2.69 o 
   8   4   1        1.01        1.73      1.93 o 
   9   4   1      411.66      388.93     19.04 o 
  10   4   1       91.77       65.82      6.37 o 
  11   4   1      170.49      194.48     12.84 o 
  12   4   1       15.42       23.04      6.47 o 
  13   4   1        0.16       11.00     12.49 o 
 -13   5   1       81.43       58.74     18.45 o 
 -12   5   1      352.57      335.60     17.38 o 
 -11   5   1      997.49     1068.83     27.02 o 
 -10   5   1        0.44        2.53      4.16 o 
  -9   5   1       30.19       24.02      6.93 o 
  -8   5   1      151.61      145.20      8.76 o 
  -7   5   1      115.36      118.44      7.46 o 
  -6   5   1      114.69       98.50      6.06 o 
  -5   5   1        6.81        5.28      1.52 o 
  -4   5   1       66.17       42.73      3.58 o 
  -3   5   1      666.38      734.98     10.18 o 
  -2   5   1        0.19        1.71      1.11 o 
  -1   5   1     2820.98     2910.08     24.74 o 
   0   5   1      112.95      129.52      3.53 o 
   1   5   1     1410.14     1409.02     16.14 o 
   2   5   1     8448.20     9383.07     75.75 o 
   3   5   1     3416.87     3613.96     40.09 o 
   4   5   1      927.87      932.83     13.12 o 
   5   5   1        5.64        2.80      1.48 o 
   6   5   1     2866.89     2809.19     30.72 o 
   7   5   1      247.74      222.02      6.91 o 
   8   5   1      698.27      729.19     13.25 o 
   9   5   1      161.91      158.74     10.28 o 
  10   5   1       39.22       34.09      6.09 o 
  11   5   1      545.84      579.81     19.62 o 
  12   5   1        1.78        4.90      5.53 o 
 -12   6   1       73.71       67.82     10.50 o 
 -11   6   1        0.00        5.73      4.77 o 
 -10   6   1        0.86        0.38      4.39 o 
  -9   6   1       14.63       10.71      4.64 o 
  -8   6   1     1372.10     1289.01     25.40 o 
  -7   6   1        1.97        0.97      2.73 o 
  -6   6   1      418.22      400.59     11.63 o 
  -5   6   1      236.49      270.26      9.66 o 
  -4   6   1      688.63      705.17     13.73 o 
  -3   6   1     1203.49     1205.56     14.88 o 
  -2   6   1      415.18      416.91      7.80 o 
  -1   6   1      642.47      643.45     10.32 o 
   0   6   1     1680.52     1661.79     16.12 o 
   1   6   1       13.43       24.01      2.17 o 
   2   6   1     4797.92     4904.82     42.46 o 
   3   6   1       46.41       25.12      3.38 o 
   4   6   1      270.67      274.30      9.20 o 
   5   6   1     1855.40     1935.49     25.15 o 
   6   6   1       11.88       10.18      2.11 o 
   7   6   1        7.67       13.06      3.04 o 
   8   6   1      314.48      303.30     15.50 o 
   9   6   1       14.56       15.75      5.27 o 
  10   6   1      393.22      393.39     18.23 o 
  11   6   1      164.09      191.20     15.94 o 
  12   6   1        0.09       -5.11      8.39 o 
 -12   7   1       14.43       11.79     14.33 o 
 -11   7   1        6.18        5.24      6.19 o 
 -10   7   1       26.35       23.51      6.26 o 
  -9   7   1       76.02       71.80      8.84 o 
  -8   7   1        0.60        0.95      3.26 o 
  -7   7   1      211.23      214.39     10.60 o 
  -6   7   1      349.76      326.89     11.68 o 
  -5   7   1      280.68      294.79      9.46 o 
  -4   7   1      465.24      479.92     12.62 o 
  -3   7   1        4.42        2.04      1.69 o 
  -2   7   1      145.76      154.11      6.46 o 
  -1   7   1       44.06       42.09      2.87 o 
   0   7   1      205.48      215.11      6.39 o 
   1   7   1      206.23      224.45      5.65 o 
   2   7   1        5.09       -0.54      1.44 o 
   3   7   1       51.28       48.12      4.23 o 
   4   7   1        1.10        4.68      2.83 o 
   5   7   1       97.97       83.11      6.68 o 
   6   7   1       15.07        5.41      2.89 o 
   7   7   1       20.36       20.62      4.18 o 
   8   7   1        2.75        4.16      3.83 o 
   9   7   1        5.81        5.64      4.85 o 
  10   7   1       96.84      107.66     12.08 o 
  11   7   1       72.48       59.27     10.64 o 
 -11   8   1      275.76      287.30     24.18 o 
 -10   8   1        0.00       -4.20      5.37 o 
  -9   8   1       10.22        8.11      5.13 o 
  -8   8   1      112.51      113.43      9.13 o 
  -7   8   1       31.12       27.68      5.05 o 
  -6   8   1      103.11      106.09      8.19 o 
  -5   8   1      444.67      462.14     12.63 o 
  -4   8   1       29.60       26.75      4.47 o 
  -3   8   1      619.28      621.04     18.74 o 
  -2   8   1      549.90      588.58     31.15 o 
  -1   8   1       22.79       23.50      2.39 o 
   0   8   1     3469.42     3394.83     45.19 o 
   1   8   1       46.60       39.71      3.04 o 
   2   8   1       37.48       39.21      4.18 o 
   3   8   1     2829.36     2818.34     37.42 o 
   4   8   1      489.64      453.92     15.30 o 
   5   8   1     1075.51     1151.46     26.94 o 
   6   8   1        0.11       -0.47      2.81 o 
   7   8   1      309.35      304.09     12.35 o 
   8   8   1      562.54      579.11     37.06 o 
   9   8   1       47.11       45.24      8.39 o 
  10   8   1      212.31      237.84     17.62 o 
  11   8   1      276.47      280.56     26.74 o 
 -10   9   1        4.71        4.83      8.50 o 
  -9   9   1      215.97      238.04     24.37 o 
  -8   9   1        8.25        5.45      5.14 o 
  -7   9   1        2.39       -0.93      4.11 o 
  -6   9   1      315.57      331.11     15.27 o 
  -4   9   1      167.25      166.20     11.31 o 
  -3   9   1      200.73      195.92     10.26 o 
  -2   9   1      924.78      937.42     19.32 o 
  -1   9   1       64.02       67.11      5.87 o 
   0   9   1      888.21      931.96     19.00 o 
   1   9   1      273.55      289.47     10.13 o 
   2   9   1     1139.96     1183.95     19.69 o 
   3   9   1     2319.81     2400.86     31.67 o 
   4   9   1      110.53      114.95      8.68 o 
   5   9   1       48.26       41.15      6.48 o 
   6   9   1     1107.83     1053.66     27.62 o 
   7   9   1       24.27       23.46      6.22 o 
   8   9   1       25.04       20.03      7.07 o 
   9   9   1        0.11        3.12      6.02 o 
  10   9   1      205.33      202.83     17.25 o 
 -10  10   1        8.78       -2.89      9.59 o 
  -9  10   1       48.09       49.05     11.96 o 
  -8  10   1       65.18       60.97     11.50 o 
  -7  10   1       63.43       53.53     13.78 o 
  -6  10   1       35.58       23.17     14.36 o 
  -5  10   1      162.09      158.63     15.62 o 
  -4  10   1        1.61        3.42      3.95 o 
  -3  10   1       26.41       27.92      5.96 o 
  -2  10   1      225.04      229.70     11.72 o 
  -1  10   1     1772.49     1834.80     30.55 o 
   0  10   1      354.82      348.11     11.97 o 
   1  10   1       46.04       46.10      5.56 o 
   2  10   1       30.55       27.19      4.59 o 
   3  10   1       12.67       17.89      3.74 o 
   4  10   1      157.83      153.08      9.37 o 
   5  10   1      420.77      369.52     17.29 o 
   6  10   1       47.72       49.54      7.98 o 
   7  10   1        2.13        6.91      5.40 o 
   8  10   1        6.23        3.69      6.89 o 
   9  10   1      658.58      692.38     65.63 o 
  10  10   1       55.19       56.41     21.61 o 
  -9  11   1        5.35       12.04     16.52 o 
  -8  11   1       15.78       24.12     10.49 o 
  -7  11   1       39.24       22.31      9.40 o 
  -6  11   1        0.13       -6.07      6.07 o 
  -5  11   1      132.02      152.74     24.12 o 
  -4  11   1      165.04      157.89     13.08 o 
  -3  11   1        0.47        0.15      3.87 o 
  -2  11   1       15.42       20.14      5.17 o 
  -1  11   1      339.47      361.75     14.36 o 
   0  11   1      223.59      229.87     12.46 o 
   1  11   1      470.68      461.61     15.91 o 
   2  11   1       35.87       33.96      6.05 o 
   3  11   1        1.78        2.18      3.89 o 
   4  11   1     1158.39     1121.83     36.02 o 
   5  11   1       80.03       71.12     10.02 o 
   6  11   1       32.62       51.63      7.78 o 
   7  11   1      218.72      223.01     21.48 o 
   8  11   1      309.94      346.40     24.82 o 
   9  11   1      109.07      157.56     29.62 o 
  -6  12   1        0.11        1.63      7.32 o 
  -5  12   1       61.39       77.20     33.72 o 
  -4  12   1       16.30        6.89      5.96 o 
  -3  12   1       35.11       32.59      6.60 o 
  -2  12   1        4.46        3.96      4.66 o 
  -1  12   1      219.72      227.18     13.41 o 
   0  12   1      213.63      251.65     14.01 o 
   1  12   1        2.66       -0.43      5.19 o 
   2  12   1       68.33       68.68     10.22 o 
   3  12   1       65.85       58.13      8.29 o 
   4  12   1       47.90       45.02      8.66 o 
   5  12   1       79.36       86.24     14.27 o 
   6  12   1       54.11       73.67     28.65 o 
   7  12   1        4.57       14.00     15.68 o 
   8  12   1       87.43       96.28     26.09 o 
  -5  13   1        2.20       18.70     13.24 o 
  -4  13   1       95.47      101.06     15.46 o 
  -3  13   1      523.23      548.32     54.10 o 
  -2  13   1       28.10       13.44      7.89 o 
  -1  13   1        4.90        9.56      6.52 o 
   0  13   1        8.00        8.32      6.55 o 
   1  13   1       11.74       10.71      6.67 o 
   2  13   1       24.26       31.44      8.33 o 
   3  13   1        2.69        2.24      5.99 o 
   4  13   1       17.57       15.38      9.39 o 
   5  13   1      138.08      116.51     18.08 o 
   6  13   1       14.09       15.45     17.67 o 
  -3  14   1        5.03       -8.54     12.21 o 
  -2  14   1       25.11       15.97     11.91 o 
  -1  14   1       13.08       15.82      9.63 o 
   0  14   1       28.92       15.80      9.59 o 
   1  14   1      222.01      249.68     23.04 o 
   2  14   1       32.24       21.46     14.28 o 
   3  14   1       62.13       42.16     16.80 o 
 -12   0   2      101.38      124.13     15.83 o 
 -11   0   2        0.21       -1.86     11.39 o 
 -10   0   2      373.14      359.18     17.84 o 
  -9   0   2      977.46      928.17     28.19 o 
  -8   0   2       25.71       17.58      8.11 o 
  -7   0   2        0.01        3.65      5.19 o 
  -6   0   2       11.18        9.22      6.55 o 
  -5   0   2     1476.48     1556.45     41.02 o 
  -4   0   2       56.84       52.81      8.30 o 
  -1   0   2     4407.89     1634.36     63.05 o 
   0   0   2       20.12        0.37      0.77 o 
   1   0   2      132.80      129.90      3.93 o 
   2   0   2     2789.70     2872.33     33.48 o 
   3   0   2     3396.00     3480.43     50.48 o 
   6   0   2       49.91       53.10      5.74 o 
   7   0   2     1384.17     1357.80     56.17 o 
   8   0   2     7544.44     7850.06    113.33 o 
   9   0   2      330.84      317.48     17.29 o 
  10   0   2     2087.48     2083.52     53.45 o 
  11   0   2      309.22      355.86     28.95 o 
  12   0   2      308.35      300.71     26.64 o 
  13   0   2      261.62      310.64     24.74 o 
 -13   1   2      189.29      209.43     21.68 o 
 -12   1   2      142.59      164.29     14.85 o 
 -11   1   2      129.24      152.30     11.20 o 
 -10   1   2      161.46      141.63      9.24 o 
  -9   1   2       15.82       16.45      3.90 o 
  -8   1   2      115.71       91.04      7.28 o 
  -7   1   2        2.96        1.86      2.14 o 
  -6   1   2      448.87      421.32     11.64 o 
  -5   1   2     2205.11     2409.37     89.96 o 
  -4   1   2     1399.37     1633.93     21.32 o 
  -3   1   2     1530.59     1656.46     15.75 o 
  -2   1   2    18633.39    19253.24    224.04 o 
  -1   1   2        7.78        7.89      0.90 o 
   0   1   2       47.32        3.87      2.12 o 
   1   1   2     1153.74     1213.29     11.55 o 
   2   1   2      964.99     1013.22      9.56 o 
   3   1   2     2141.39     2203.95     23.40 o 
   4   1   2       52.11       43.75      3.49 o 
   5   1   2      665.93      791.70     13.14 o 
   6   1   2      998.24     1046.85     16.94 o 
   7   1   2      124.70      129.90      6.10 o 
   8   1   2       15.87       16.33      2.59 o 
   9   1   2       25.52       17.23      3.98 o 
  10   1   2       62.26       63.59      7.26 o 
  11   1   2      104.54      119.44     10.21 o 
  12   1   2       28.72       23.05      7.08 o 
  13   1   2      106.37      108.93     17.74 o 
 -13   2   2       17.96        4.28      7.94 o 
 -12   2   2        0.39        2.66      6.12 o 
 -11   2   2      219.86      220.27     12.65 o 
 -10   2   2        7.49        6.30      3.29 o 
  -9   2   2       94.65       85.57     14.68 o 
  -8   2   2      231.04      196.59      9.95 o 
  -7   2   2      191.97      190.62      7.21 o 
  -6   2   2      247.78      261.54      7.97 o 
  -5   2   2       57.76       48.86      3.39 o 
  -4   2   2     3163.72     3557.37     31.15 o 
  -3   2   2     1340.45     1410.13     14.58 o 
  -2   2   2     6173.36     6367.22     40.23 o 
  -1   2   2     6348.10     6533.24     43.46 o 
   0   2   2      411.80      447.72      3.89 o 
   1   2   2      620.74      630.54      6.54 o 
   2   2   2     1939.12     1983.91     14.37 o 
   3   2   2        5.96        4.94      0.93 o 
   4   2   2      371.07      392.59      7.37 o 
   5   2   2      263.24      270.07      6.16 o 
   6   2   2       72.30       74.59      3.71 o 
   7   2   2      213.57      212.47      6.07 o 
   8   2   2      362.13      356.28      8.31 o 
   9   2   2        0.06       -0.53      4.75 o 
  10   2   2      545.80      593.22     16.72 o 
  11   2   2        0.64       -0.78      3.32 o 
  12   2   2       27.39       27.65      5.91 o 
  13   2   2       85.34       86.05     14.11 o 
 -13   3   2        0.92        4.88      6.72 o 
 -12   3   2     1067.80     1090.67     31.86 o 
 -11   3   2        4.86        7.83      8.63 o 
 -10   3   2       82.08       87.52      9.40 o 
  -9   3   2      250.22      224.19     10.04 o 
  -8   3   2      149.37      149.02     10.20 o 
  -7   3   2       60.77       74.10      4.99 o 
  -6   3   2        8.46        0.66      1.33 o 
  -5   3   2       26.60       31.47      2.79 o 
  -4   3   2        0.67        0.28      0.92 o 
  -3   3   2      406.66      461.59      6.24 o 
  -2   3   2      666.32      657.63      6.46 o 
  -1   3   2     3107.60     3227.84     20.40 o 
   0   3   2       53.03       44.77      1.29 o 
   1   3   2      123.37      178.67      3.21 o 
   2   3   2     1517.10     1613.76     15.98 o 
   3   3   2     1817.85     1702.85     21.29 o 
   4   3   2     1885.01     1886.01     20.20 o 
   5   3   2       29.12       35.66      2.59 o 
   6   3   2     2394.37     2470.49     26.29 o 
   7   3   2      546.57      564.48      9.98 o 
   8   3   2     1160.48     1123.09     17.86 o 
   9   3   2      174.11      159.49      8.81 o 
  10   3   2      127.55      131.24      8.87 o 
  11   3   2      781.94      866.11     21.24 o 
  12   3   2      212.86      236.55     16.69 o 
  13   3   2       30.66        7.50     12.01 o 
 -13   4   2      143.00      126.79     20.38 o 
 -12   4   2      109.58      131.59     11.58 o 
 -11   4   2        3.19        7.69      9.21 o 
 -10   4   2      335.81      367.20     16.14 o 
  -9   4   2     1929.02     1922.69     46.80 o 
  -8   4   2      254.47      275.82     12.25 o 
  -7   4   2     1634.45     1553.91     29.90 o 
  -6   4   2       18.21       15.81      3.56 o 
  -5   4   2     1716.80     1759.53     23.02 o 
  -4   4   2      786.28      790.71     11.24 o 
  -3   4   2       69.77       87.17      3.91 o 
  -2   4   2      498.54      450.75      7.02 o 
  -1   4   2      993.50     1125.22      9.07 o 
   0   4   2     2320.94     2394.79     17.60 o 
   1   4   2      282.45      253.18      4.51 o 
   2   4   2      960.13     1068.63     12.28 o 
   3   4   2      669.96      654.76     10.07 o 
   4   4   2       26.04       24.97      2.22 o 
   5   4   2      195.03      226.23      7.49 o 
   6   4   2      461.84      456.75      9.09 o 
   7   4   2        0.87        0.26      1.54 o 
   8   4   2      127.45      121.47      9.81 o 
   9   4   2      109.04       98.97      8.08 o 
  10   4   2       64.54       70.29      6.74 o 
  11   4   2       46.50       42.75      7.17 o 
  12   4   2        9.54       15.21      6.23 o 
 -13   5   2       95.15       82.59     19.82 o 
 -12   5   2       18.35       11.14      5.77 o 
 -11   5   2      620.58      620.74     23.67 o 
 -10   5   2      103.23      109.40     10.55 o 
  -9   5   2      161.24      151.84      9.76 o 
  -8   5   2      554.02      562.31     18.62 o 
  -7   5   2      155.40      150.15      8.48 o 
  -6   5   2      842.42      890.85     18.72 o 
  -5   5   2       53.31       57.62      3.40 o 
  -4   5   2       15.38       24.40      2.83 o 
  -3   5   2     3279.59     3354.69     32.29 o 
  -2   5   2      147.66      195.29      5.04 o 
  -1   5   2      172.01      148.35      2.93 o 
   0   5   2     3348.96     3536.28     26.75 o 
   1   5   2      901.82      951.09     10.64 o 
   2   5   2     1835.78     2058.59     22.28 o 
   3   5   2        6.44        5.61      1.44 o 
   4   5   2      187.72      204.00      8.38 o 
   5   5   2      334.10      333.43     10.27 o 
   6   5   2      121.83      129.12      5.80 o 
   7   5   2       45.71       45.84      5.72 o 
   8   5   2       12.74        6.62      3.06 o 
   9   5   2      309.02      287.00     12.94 o 
  10   5   2       15.16       13.44      4.97 o 
  11   5   2       47.72       57.59      7.97 o 
  12   5   2      109.02       98.78     12.72 o 
 -12   6   2       61.11       69.61     10.79 o 
 -11   6   2      181.28      168.18     20.19 o 
 -10   6   2       22.77       19.79      5.96 o 
  -9   6   2       84.34      101.92      8.52 o 
  -8   6   2       10.13        5.33      3.29 o 
  -7   6   2      375.56      357.81     17.51 o 
  -6   6   2       13.72       13.32      3.99 o 
  -5   6   2       98.79       82.06      6.15 o 
  -4   6   2      338.40      311.70      8.06 o 
  -3   6   2        0.03        1.00      1.44 o 
  -2   6   2      334.46      320.01      7.15 o 
  -1   6   2      275.79      259.68      4.81 o 
   0   6   2      134.09      136.01      3.90 o 
   1   6   2       85.77       86.94      3.57 o 
   2   6   2       42.48       55.93      3.45 o 
   3   6   2      217.50      212.05      7.25 o 
   4   6   2        9.29       12.06      1.99 o 
   5   6   2       85.72       71.61      5.37 o 
   6   6   2      253.93      287.79      8.11 o 
   7   6   2      432.02      404.36     12.37 o 
   8   6   2        0.34       -0.51      2.89 o 
   9   6   2       15.73       10.24      4.01 o 
  10   6   2      125.01      130.36     10.51 o 
  11   6   2        3.54        4.35      5.78 o 
  12   6   2        0.72        6.52     12.74 o 
 -12   7   2      114.34      109.58     25.56 o 
 -11   7   2      760.11      855.16     31.83 o 
 -10   7   2      183.60      202.08     14.61 o 
  -9   7   2      801.32      846.48     26.73 o 
  -8   7   2      543.69      551.50     16.44 o 
  -7   7   2       30.27       38.80      5.27 o 
  -6   7   2     1517.21     1442.40     34.84 o 
  -5   7   2      308.06      297.44     10.54 o 
  -4   7   2     1042.26     1046.47     16.77 o 
  -3   7   2      271.18      261.50      7.15 o 
  -2   7   2       66.18       86.24      5.13 o 
  -1   7   2     1716.35     1777.96     25.12 o 
   0   7   2      371.47      390.91      7.47 o 
   1   7   2      328.74      432.49     13.15 o 
   2   7   2     2084.16     2206.27     22.55 o 
   3   7   2      238.97      214.14      4.97 o 
   4   7   2      224.54      243.61     10.84 o 
   5   7   2      149.44      119.20      7.48 o 
   6   7   2      175.17      159.84      8.77 o 
   7   7   2       39.03       30.67      4.63 o 
   8   7   2       18.94       14.65      5.14 o 
   9   7   2      132.54      128.84     12.26 o 
  10   7   2       73.18       56.34     10.88 o 
  11   7   2       73.77       81.72     12.22 o 
 -11   8   2        4.85        3.69      8.49 o 
 -10   8   2      413.83      471.26     23.66 o 
  -9   8   2      168.94      147.22     14.29 o 
  -8   8   2       24.97       26.40      6.27 o 
  -7   8   2      742.86      751.45     22.60 o 
  -6   8   2       41.62       33.41      5.71 o 
  -5   8   2      586.42      594.11     18.23 o 
  -4   8   2      181.32      170.53      7.06 o 
  -3   8   2        0.99        1.58      2.13 o 
  -2   8   2        7.13       10.76      3.08 o 
  -1   8   2      359.45      366.67      8.13 o 
   0   8   2      173.02      164.62      6.26 o 
   1   8   2      107.76      114.96      5.80 o 
   2   8   2      245.32      265.12      6.94 o 
   3   8   2      439.28      446.11     12.89 o 
   4   8   2      505.74      449.40     15.42 o 
   5   8   2       36.22       31.57      5.21 o 
   6   8   2       37.00       21.73      4.86 o 
   7   8   2      154.01      152.17     10.35 o 
   8   8   2       53.43       57.39      8.50 o 
   9   8   2        0.81       -4.21      4.50 o 
  10   8   2       81.25       91.40     12.05 o 
  11   8   2       50.20       38.80     18.95 o 
 -11   9   2       25.28       39.53     19.37 o 
 -10   9   2       42.32       36.92     11.07 o 
  -9   9   2      178.75      173.63     17.63 o 
  -8   9   2       53.71       69.13      8.99 o 
  -7   9   2       68.16       49.68      7.20 o 
  -6   9   2      464.76      519.41     19.93 o 
  -5   9   2      106.00      119.11     19.91 o 
  -4   9   2      165.68      162.80      9.79 o 
  -3   9   2       25.16       20.01      3.85 o 
  -2   9   2      133.71      123.30      7.57 o 
  -1   9   2      507.78      550.37     14.13 o 
   0   9   2      589.95      572.62     14.88 o 
   1   9   2       71.33       65.58      6.63 o 
   2   9   2       13.27       12.94      2.98 o 
   3   9   2      943.87      969.11     19.68 o 
   4   9   2       45.57       35.43      6.08 o 
   5   9   2      192.65      197.25     12.80 o 
   6   9   2      248.03      255.90     14.70 o 
   7   9   2       29.58       21.81      6.25 o 
   8   9   2      169.80      143.61     15.77 o 
   9   9   2      116.51      124.01     15.86 o 
  10   9   2       49.21       60.29     11.46 o 
 -10  10   2       71.91       73.39     16.03 o 
  -9  10   2      265.50      309.91     23.63 o 
  -8  10   2      151.85      161.73     18.57 o 
  -7  10   2      339.09      330.33     39.10 o 
  -6  10   2      116.22      104.79     13.83 o 
  -5  10   2      659.47      675.42     27.90 o 
  -4  10   2      283.27      282.87     12.90 o 
  -3  10   2       31.88       34.91      5.11 o 
  -2  10   2      204.92      213.28     10.33 o 
  -1  10   2      466.00      474.90     19.31 o 
   0  10   2       87.81       89.65      7.12 o 
   1  10   2      273.22      275.37     10.91 o 
   2  10   2       16.72       18.47      3.62 o 
   3  10   2       31.34       21.92      4.34 o 
   4  10   2      129.67      122.56      8.66 o 
   5  10   2      120.10      115.58     10.71 o 
   6  10   2        0.91        6.32      4.88 o 
   7  10   2        0.51       -1.50      5.02 o 
   8  10   2       16.78        5.53      7.69 o 
   9  10   2       11.76       10.09      8.72 o 
  -8  11   2        7.86       15.98     17.81 o 
  -7  11   2        0.30       -6.73      6.73 o 
  -6  11   2       49.47       18.48      8.72 o 
  -5  11   2       84.08       95.75     13.69 o 
  -4  11   2        2.21        1.88      3.71 o 
  -3  11   2       16.53       19.63      5.89 o 
  -2  11   2      265.61      282.85     14.02 o 
  -1  11   2      947.58      989.07     22.14 o 
   0  11   2      203.08      202.96     11.08 o 
   1  11   2      526.47      551.87     16.07 o 
   2  11   2       13.99       11.29      4.16 o 
   3  11   2      242.97      229.69     13.66 o 
   4  11   2      481.67      481.36     36.50 o 
   5  11   2       84.28       82.99      9.16 o 
   6  11   2      316.83      314.71     18.94 o 
   7  11   2       78.44       76.71     12.14 o 
   8  11   2      195.14      203.69     20.17 o 
   9  11   2       64.80       28.28     19.68 o 
  -6  12   2       71.15       58.40     17.89 o 
  -5  12   2        9.83       16.27     11.28 o 
  -4  12   2       30.97       38.33      9.92 o 
  -3  12   2       13.08        8.62      6.07 o 
  -2  12   2       72.70       88.74     10.61 o 
  -1  12   2        5.96        4.21      4.31 o 
   0  12   2       31.12       28.16      6.34 o 
   1  12   2       35.56       40.21      7.25 o 
   2  12   2      507.40      523.22     19.28 o 
   3  12   2       80.56       83.48      9.67 o 
   4  12   2      952.84      914.88     38.89 o 
   5  12   2       21.18       17.53      7.84 o 
   6  12   2       12.55       11.01      7.36 o 
   7  12   2      385.41      453.99     44.12 o 
   8  12   2      165.09      181.64     32.67 o 
  -5  13   2       51.07       55.54     17.75 o 
  -4  13   2        9.39       14.10      8.87 o 
  -3  13   2      220.22      213.04     16.98 o 
  -2  13   2        7.44        4.13      6.32 o 
  -1  13   2        1.39        6.55      6.18 o 
   0  13   2       34.40       15.00      7.29 o 
   1  13   2       48.59       60.62     10.13 o 
   2  13   2       10.12        9.59      5.92 o 
   3  13   2        0.21        1.34      5.51 o 
   4  13   2        3.01       -1.45      7.89 o 
   5  13   2       11.02       14.64     10.24 o 
   6  13   2      267.05      309.72     40.37 o 
  -3  14   2      228.35      251.29     31.80 o 
  -2  14   2      125.44       90.63     15.33 o 
  -1  14   2       98.66      108.67     16.56 o 
   0  14   2      133.02      149.68     19.00 o 
   1  14   2        8.42       12.73     10.76 o 
   2  14   2      590.81      593.43     31.35 o 
 -13   1   3       45.72       41.72     13.88 o 
 -12   1   3      141.64      148.98     23.26 o 
 -11   1   3      121.87      137.46     19.33 o 
 -10   1   3       78.61       66.28      7.68 o 
  -8   1   3      369.20      363.38     13.80 o 
  -7   1   3      491.61      529.23     14.34 o 
  -6   1   3     2675.97     2730.94     43.96 o 
  -5   1   3      147.07      178.47      9.76 o 
  -4   1   3     2153.79     2143.19     25.10 o 
  -3   1   3     5478.45     5699.47     82.42 o 
  -2   1   3     2189.12     2318.97     29.83 o 
  -1   1   3    10413.88    10898.18    116.17 o 
   0   1   3     1511.13     1559.60     14.05 o 
   1   1   3      888.10      931.17      7.69 o 
   2   1   3     3774.13     3960.61     27.10 o 
   3   1   3      753.77      858.05      9.85 o 
   4   1   3      371.67      320.54      6.18 o 
   5   1   3     1249.55     1345.06     20.48 o 
   6   1   3        4.32        2.42      1.23 o 
   7   1   3       31.68       32.25      2.84 o 
   8   1   3       48.96       46.52      4.64 o 
   9   1   3        6.39        5.72      3.29 o 
  10   1   3       13.38        4.96      5.21 o 
  11   1   3      183.93      184.61     15.12 o 
  12   1   3        0.02       -1.55      4.12 o 
  13   1   3       24.88       30.60      6.73 o 
 -13   2   3        9.73       10.23      8.86 o 
 -12   2   3      375.10      380.99     29.01 o 
 -11   2   3       12.24       14.61      6.38 o 
 -10   2   3       31.64       27.57      6.17 o 
  -9   2   3      236.38      217.61     19.05 o 
  -8   2   3       92.91      104.52      9.69 o 
  -7   2   3     1651.01     1680.16     50.40 o 
  -6   2   3      159.70      185.61     11.82 o 
  -5   2   3     1604.04     1586.91     36.68 o 
  -4   2   3      598.37      565.01      8.36 o 
  -3   2   3     1543.88     1639.80     19.19 o 
  -2   2   3       20.59       13.25      1.29 o 
  -1   2   3      170.57      211.60      3.63 o 
   0   2   3     3011.37     2951.53     22.51 o 
   1   2   3     4265.19     4540.50     33.33 o 
   2   2   3     1323.31     1395.82     15.60 o 
   3   2   3      473.15      451.94      6.55 o 
   4   2   3       26.99       29.07      2.37 o 
   5   2   3     2000.97     2055.48     25.35 o 
   6   2   3       35.33       29.68      3.14 o 
   7   2   3      311.43      311.90      9.43 o 
   8   2   3       83.84       75.40      8.24 o 
   9   2   3      356.12      347.29     12.96 o 
  10   2   3      136.67      140.72      9.14 o 
  11   2   3      101.71      100.02     15.78 o 
  12   2   3        0.12        3.01      4.43 o 
  13   2   3        5.85        9.87      7.51 o 
 -13   3   3        8.77        4.72      7.79 o 
 -12   3   3      609.46      716.38     30.13 o 
 -11   3   3       39.88       50.20      8.09 o 
 -10   3   3      455.64      473.98     17.35 o 
  -9   3   3        0.43       -3.06      4.54 o 
  -8   3   3       22.07       10.81      4.42 o 
  -7   3   3      196.24      221.06     10.45 o 
  -6   3   3        0.03       -0.80      2.06 o 
  -5   3   3        0.00        3.86      1.29 o 
  -4   3   3      426.03      501.01      8.12 o 
  -3   3   3       14.17       31.22      1.89 o 
  -2   3   3      141.01      151.29      3.16 o 
  -1   3   3      285.77      319.48      4.29 o 
   0   3   3     3578.49     3748.20     25.17 o 
   1   3   3        9.24        4.00      0.89 o 
   2   3   3      221.54      231.66      4.91 o 
   3   3   3      480.60      461.60      8.54 o 
   4   3   3      115.73       92.67      3.62 o 
   5   3   3     1476.95     1439.44     20.85 o 
   6   3   3      366.73      352.86      8.30 o 
   7   3   3      746.27      729.93     13.34 o 
   8   3   3      452.31      466.72     10.90 o 
   9   3   3      644.01      644.30     16.14 o 
  10   3   3      175.69      199.05     11.57 o 
  11   3   3      120.90      113.64      9.03 o 
  12   3   3      293.06      314.68     28.42 o 
 -13   4   3      309.13      327.56     29.74 o 
 -12   4   3       26.76       19.05      6.86 o 
 -11   4   3        3.25        3.56     12.87 o 
 -10   4   3      303.14      311.74     15.45 o 
  -9   4   3        5.55        4.67      3.66 o 
  -8   4   3      375.03      411.73     14.59 o 
  -7   4   3      119.89      113.15      9.17 o 
  -6   4   3        2.97        8.24      3.01 o 
  -5   4   3     2129.44     2249.98     29.65 o 
  -4   4   3      538.12      539.66      9.50 o 
  -3   4   3     2437.50     2741.75     25.73 o 
  -2   4   3     1098.78     1135.94     11.27 o 
  -1   4   3      152.23      146.45      3.78 o 
   0   4   3     3209.24     3406.32     27.32 o 
   1   4   3        0.97        6.92      1.08 o 
   2   4   3      436.87      509.95      8.16 o 
   3   4   3      896.93      899.34     12.03 o 
   4   4   3      141.07      146.98      7.43 o 
   5   4   3      147.03      143.36      6.51 o 
   6   4   3        2.68        3.93      1.72 o 
   7   4   3      958.10      921.24     15.57 o 
   8   4   3        0.21       -0.59      1.90 o 
   9   4   3        4.57        4.29      3.00 o 
  10   4   3      171.38      156.02     18.43 o 
  11   4   3       11.79       14.37      6.79 o 
  12   4   3        0.16       -2.32      7.16 o 
 -13   5   3       42.12       32.70     14.56 o 
 -12   5   3      193.19      229.05     16.71 o 
 -11   5   3       31.20       26.68      7.73 o 
 -10   5   3       47.24       59.98      8.06 o 
  -9   5   3       42.62       32.25      6.82 o 
  -8   5   3      253.23      290.03     11.37 o 
  -7   5   3       49.76       36.54      4.71 o 
  -6   5   3      250.39      263.64     11.63 o 
  -5   5   3       92.65      102.49      4.26 o 
  -4   5   3       41.09       37.58      3.50 o 
  -3   5   3     1299.23     1279.20     16.73 o 
  -2   5   3       97.74       83.27      3.62 o 
  -1   5   3       64.99       54.25      2.09 o 
   0   5   3      701.51      771.87      7.86 o 
   1   5   3       12.30       32.15      2.26 o 
   2   5   3        0.58        0.53      1.14 o 
   3   5   3      810.74      784.78     16.72 o 
   4   5   3      150.13      142.41      5.88 o 
   5   5   3      295.28      262.33      8.73 o 
   6   5   3      161.85      159.07      7.72 o 
   7   5   3       93.23       90.20      5.24 o 
   8   5   3      732.32      726.57     25.55 o 
   9   5   3       14.81       18.18      4.52 o 
  10   5   3      343.78      392.16     17.76 o 
  11   5   3      560.48      541.70     23.19 o 
  12   5   3        5.72        8.05      7.92 o 
 -12   6   3      176.41      175.03     19.11 o 
 -11   6   3      691.81      750.21     30.43 o 
 -10   6   3       16.01       13.27      6.27 o 
  -9   6   3      249.93      266.42     14.00 o 
  -8   6   3      494.94      432.12     14.17 o 
  -7   6   3      114.69      107.73     10.15 o 
  -6   6   3       88.20       77.29      7.29 o 
  -5   6   3        0.01       -0.68      1.93 o 
  -4   6   3      636.53      668.42     13.49 o 
  -3   6   3       48.28       46.97      3.30 o 
  -2   6   3      588.25      605.17     10.20 o 
  -1   6   3       71.80       53.40      3.41 o 
   0   6   3     1416.21     1600.68     14.83 o 
   1   6   3        1.63        0.39      0.95 o 
   2   6   3     1376.41     1374.04     20.77 o 
   3   6   3       64.00       65.15      4.74 o 
   4   6   3     1301.77     1229.49     19.33 o 
   5   6   3     1861.62     1788.57     25.87 o 
   6   6   3      641.42      586.87     12.63 o 
   7   6   3      436.98      422.94     10.01 o 
   8   6   3      203.90      207.40     12.68 o 
   9   6   3      905.65      940.91     26.70 o 
  10   6   3      367.56      372.93     24.33 o 
  11   6   3       71.40       63.79     10.35 o 
 -12   7   3       36.36       43.74     20.94 o 
 -11   7   3        0.18        8.41      7.38 o 
 -10   7   3        0.57       -2.90      5.75 o 
  -9   7   3       20.44       25.66      6.00 o 
  -8   7   3       52.67       48.55      7.06 o 
  -7   7   3        9.34        1.98      4.22 o 
  -6   7   3        3.32        1.74      3.07 o 
  -5   7   3        8.46        5.32      2.70 o 
  -4   7   3        5.75        4.64      1.88 o 
  -3   7   3       27.89       26.86      2.96 o 
  -2   7   3     1543.07     1595.43     22.09 o 
  -1   7   3       19.54       19.85      2.17 o 
   0   7   3        0.03       -0.28      1.27 o 
   1   7   3       32.54       42.60      2.95 o 
   2   7   3        3.85        5.19      1.36 o 
   3   7   3       51.38       35.37      3.15 o 
   4   7   3      606.62      595.18     12.19 o 
   5   7   3       10.47        8.69      2.32 o 
   6   7   3       83.70       78.26      6.66 o 
   7   7   3      161.17      158.68     10.07 o 
   8   7   3      319.86      311.63     13.98 o 
   9   7   3       23.81       27.19      6.80 o 
  10   7   3       20.69        9.03      6.13 o 
  11   7   3        0.83        1.27      6.42 o 
 -11   8   3        9.66        4.12      7.92 o 
 -10   8   3      250.81      275.61     19.92 o 
  -9   8   3      208.03      223.86     17.20 o 
  -8   8   3       10.94       10.29      5.27 o 
  -7   8   3      108.52      111.29     14.15 o 
  -6   8   3      356.75      359.38     14.64 o 
  -5   8   3      110.43      102.19      7.86 o 
  -4   8   3        7.21        6.85      2.23 o 
  -3   8   3      143.19      151.53      7.18 o 
  -2   8   3      675.84      683.64     15.76 o 
  -1   8   3      183.04      190.64      8.14 o 
   0   8   3      225.88      231.55      7.13 o 
   1   8   3     1174.03     1171.23     19.44 o 
   2   8   3       93.89       99.83      5.02 o 
   3   8   3       20.65       11.90      2.36 o 
   4   8   3      790.31      803.67     21.53 o 
   5   8   3      176.86      166.31      9.94 o 
   6   8   3       18.79       10.89      4.38 o 
   7   8   3      584.41      569.24     19.69 o 
   8   8   3      300.94      280.52     16.99 o 
   9   8   3      196.32      173.23     15.13 o 
  10   8   3      130.21      160.74     15.44 o 
 -11   9   3       23.69       19.85     17.75 o 
 -10   9   3      316.64      349.87     24.52 o 
  -9   9   3       26.99       24.21      8.63 o 
  -8   9   3       99.57       99.04     10.67 o 
  -7   9   3       57.51       29.47      7.48 o 
  -6   9   3      369.75      404.67     16.53 o 
  -5   9   3      303.53      328.40     13.03 o 
  -4   9   3        0.12       -0.79      2.31 o 
  -3   9   3     1001.01      987.99     23.80 o 
  -2   9   3      399.14      371.36     19.24 o 
  -1   9   3      194.23      210.74      9.28 o 
   0   9   3        9.43        6.50      2.40 o 
   1   9   3      260.00      274.68      8.64 o 
   2   9   3      119.70      121.29      6.66 o 
   3   9   3      593.47      603.06     17.08 o 
   4   9   3        5.78        1.89      3.43 o 
   5   9   3       53.05       60.99      7.73 o 
   6   9   3      580.63      565.61     19.95 o 
   7   9   3       51.39       47.17      7.69 o 
   8   9   3     1176.73     1249.38     44.63 o 
   9   9   3       19.62       19.59      8.74 o 
  10   9   3        9.74        2.88      8.86 o 
 -10  10   3       53.53       41.19     13.47 o 
  -9  10   3      140.63      133.33     34.20 o 
  -8  10   3      166.43      177.65     20.83 o 
  -7  10   3      181.42      167.53     14.21 o 
  -6  10   3      289.09      295.85     20.79 o 
  -5  10   3      578.99      580.10     25.58 o 
  -4  10   3      101.50      109.60      8.14 o 
  -3  10   3      197.78      189.23     10.05 o 
  -2  10   3       80.87       78.19      6.92 o 
  -1  10   3      327.25      325.21     12.13 o 
   0  10   3      705.00      717.89     19.86 o 
   1  10   3       41.05       42.85      4.45 o 
   2  10   3      256.22      284.50      9.89 o 
   3  10   3     1800.71     1733.61     29.90 o 
   4  10   3      199.58      168.85     13.08 o 
   5  10   3      234.51      219.67     14.27 o 
   6  10   3       95.03      102.37     10.80 o 
   7  10   3      271.38      265.47     16.91 o 
   8  10   3      139.89      124.25     15.82 o 
   9  10   3      135.02      112.17     22.66 o 
  -8  11   3       23.88       19.40     13.24 o 
  -7  11   3       30.48       17.69     14.98 o 
  -6  11   3      212.89      205.97     28.42 o 
  -5  11   3      269.86      258.52     30.21 o 
  -4  11   3       80.22       84.88     10.18 o 
  -3  11   3      180.73      180.70     12.22 o 
  -2  11   3       18.92        9.83      4.61 o 
  -1  11   3       96.69       98.58      9.27 o 
   0  11   3      252.60      241.17     13.54 o 
   1  11   3        0.25       -3.55      3.55 o 
   2  11   3      108.32      109.32      9.74 o 
   3  11   3      456.93      484.17     15.30 o 
   4  11   3       75.56       55.96      7.78 o 
   5  11   3        8.14        1.59      4.51 o 
   6  11   3      119.50      139.30     20.00 o 
   7  11   3       32.00       43.46      9.20 o 
   8  11   3       19.21       16.20     10.71 o 
  -6  12   3       42.20       56.52     17.83 o 
  -5  12   3      325.68      352.42     36.48 o 
  -4  12   3      217.89      200.23     15.58 o 
  -3  12   3      538.38      569.44     22.81 o 
  -2  12   3      262.88      265.11     15.24 o 
  -1  12   3      118.81      116.86     10.85 o 
   0  12   3      110.39      112.56     10.32 o 
   1  12   3      227.32      198.83     13.58 o 
   2  12   3      338.73      324.20     16.62 o 
   3  12   3       14.07       10.87      5.43 o 
   4  12   3        7.78       14.03      6.83 o 
   5  12   3      146.10      154.63     15.43 o 
   6  12   3       66.83       77.28     13.93 o 
   7  12   3       14.07       21.63     11.13 o 
  -4  13   3       27.03       55.63     10.34 o 
  -3  13   3      564.45      589.29     24.55 o 
  -2  13   3       45.39       48.08      9.44 o 
  -1  13   3      212.75      214.39     15.15 o 
   0  13   3      215.43      211.04     16.83 o 
   1  13   3        1.92        3.57      5.41 o 
   2  13   3      759.12      734.95     24.57 o 
   3  13   3       14.57       23.61      6.97 o 
   4  13   3       14.53        5.75      7.07 o 
   5  13   3      404.25      412.05     32.37 o 
   6  13   3      259.17      238.00     25.85 o 
  -3  14   3       10.69        7.61     13.47 o 
  -2  14   3       79.24       77.27     19.77 o 
  -1  14   3      111.82      122.22     14.39 o 
   0  14   3       89.46       97.21     14.55 o 
   1  14   3      113.84       87.39     14.28 o 
   2  14   3        0.52       -1.08      7.00 o 
   3  14   3      152.17      111.76     27.80 o 
   4  14   3       11.27       11.34     17.53 o 
 -13   0   4        0.55        4.93     10.55 o 
 -12   0   4      435.30      547.97     40.73 o 
 -11   0   4      142.83      140.24     22.76 o 
 -10   0   4       19.92        2.39     13.74 o 
  -9   0   4     1550.41     1595.49     53.40 o 
  -8   0   4       10.38        9.79      9.79 o 
  -7   0   4        3.23       18.16     11.45 o 
  -6   0   4     2273.80      958.20     69.26 o 
  -5   0   4      208.78      184.30     25.36 o 
  -3   0   4      839.15      439.15     37.01 o 
  -1   0   4     3389.07     3460.03     39.03 o 
   1   0   4     2567.55     2731.19     30.22 o 
   2   0   4      345.13      366.10      6.03 o 
   3   0   4     3800.97     4091.83     51.96 o 
   4   0   4     1244.09     1273.93     21.43 o 
   6   0   4     2134.56     2105.26     62.71 o 
   7   0   4      991.10     1017.81     22.77 o 
   8   0   4     1464.82     1409.22     33.41 o 
   9   0   4      344.63      350.91     21.78 o 
  10   0   4      528.00      526.58     24.39 o 
  11   0   4      332.25      347.63     18.19 o 
  12   0   4      331.31      359.80     28.36 o 
  13   0   4      106.82      125.98     13.96 o 
 -13   1   4        7.57        0.57      7.55 o 
 -12   1   4      180.31      181.74     21.85 o 
 -11   1   4      400.06      384.32     19.17 o 
 -10   1   4      140.62      148.05     12.93 o 
  -9   1   4        1.08       -3.20      3.20 o 
  -8   1   4      623.70      169.21     32.11 o 
  -7   1   4       37.60       18.95      9.24 o 
  -6   1   4     1596.60     1842.08     59.28 o 
  -5   1   4        6.92        6.67      1.79 o 
  -4   1   4      120.00       60.14     18.00 o 
  -2   1   4      806.02      569.55     38.44 o 
  -1   1   4       55.99       56.63      2.15 o 
   0   1   4      388.09      408.09      4.86 o 
   1   1   4      525.74      523.29      7.74 o 
   2   1   4      489.21      499.82      5.49 o 
   3   1   4     3899.61     4299.24     52.75 o 
   4   1   4      616.31      736.31     10.64 o 
   5   1   4        2.09        2.10      1.42 o 
   6   1   4     4483.84     4413.28     44.20 o 
   7   1   4      233.11      232.51      7.85 o 
   8   1   4      495.06      490.89     12.17 o 
   9   1   4      124.97      127.10      8.16 o 
  10   1   4      116.63      123.10      8.69 o 
  11   1   4      163.47      166.52     10.80 o 
  12   1   4        0.18       -4.58      4.58 o 
  13   1   4        0.06       -2.29      4.78 o 
 -13   2   4        3.52        2.79      8.56 o 
 -12   2   4       34.89       62.61     23.04 o 
 -11   2   4      413.69      404.89     17.13 o 
 -10   2   4        2.46        1.58      5.28 o 
  -9   2   4      177.80      174.55     14.94 o 
  -8   2   4      155.88      149.37     12.91 o 
  -7   2   4       34.53       33.51      7.22 o 
  -6   2   4      306.01      317.16     14.41 o 
  -5   2   4      410.99      388.48      8.50 o 
  -4   2   4      673.17      804.57     15.04 o 
  -3   2   4      532.79      561.15      9.49 o 
  -2   2   4     1178.02     1316.09     16.78 o 
  -1   2   4       60.93       74.34      3.27 o 
   0   2   4      496.40      491.11      7.27 o 
   1   2   4      149.53      151.57      3.44 o 
   2   2   4      412.99      424.98      6.42 o 
   3   2   4     1318.81     1395.11     21.13 o 
   4   2   4     1175.73     1238.59     15.49 o 
   5   2   4      432.78      446.91      8.53 o 
   6   2   4     3728.09     3629.00     41.57 o 
   7   2   4      520.67      510.80     11.71 o 
   8   2   4      140.82      130.83      7.95 o 
   9   2   4     1107.15     1088.10     22.60 o 
  10   2   4        4.02        5.32      3.58 o 
  11   2   4       13.09        8.41      5.42 o 
  12   2   4      280.11      241.90     22.69 o 
  13   2   4        0.64        5.73      9.26 o 
 -13   3   4      168.29      187.21     23.72 o 
 -12   3   4        1.50        5.95     12.10 o 
 -11   3   4      608.42      575.84     37.01 o 
 -10   3   4      487.70      517.49     21.52 o 
  -9   3   4       72.64       46.13      8.88 o 
  -8   3   4      742.87      805.36     24.52 o 
  -7   3   4       59.89       56.90      7.16 o 
  -6   3   4      364.03      346.53      8.34 o 
  -5   3   4      244.17      225.61      7.08 o 
  -4   3   4      658.28      665.37      9.56 o 
  -3   3   4      281.52      316.79      6.71 o 
  -2   3   4      407.47      436.85      6.82 o 
  -1   3   4       93.47      129.09      3.87 o 
   0   3   4      627.25      685.72      8.92 o 
   1   3   4      313.64      326.68      5.52 o 
   2   3   4       42.92       33.76      2.98 o 
   3   3   4     1378.09     1484.92     18.20 o 
   4   3   4       15.15        5.51      2.04 o 
   5   3   4      453.27      449.86      9.62 o 
   6   3   4     1027.03      950.28     16.78 o 
   7   3   4       52.33       50.36      5.18 o 
   8   3   4      985.27     1015.61     17.43 o 
   9   3   4       14.20       12.89      3.66 o 
  10   3   4       90.02       89.06      8.13 o 
  11   3   4      272.99      264.72     12.96 o 
  12   3   4        6.59        6.79      5.40 o 
 -13   4   4        0.01       -0.60      9.60 o 
 -12   4   4       52.68       61.09     12.21 o 
 -11   4   4        1.31        4.27     16.44 o 
 -10   4   4       63.30       68.27      9.89 o 
  -9   4   4       47.79       58.57     10.78 o 
  -8   4   4      373.79      409.01     17.25 o 
  -7   4   4      352.55      337.92     14.89 o 
  -6   4   4       45.29       32.09      6.04 o 
  -5   4   4     3988.68     4152.28     58.34 o 
  -4   4   4        9.64        7.02      1.65 o 
  -3   4   4     6991.42     7284.67     62.70 o 
  -2   4   4      958.07      894.65     10.14 o 
  -1   4   4     1064.92     1206.08     12.41 o 
   0   4   4     2366.53     2435.08     23.75 o 
   1   4   4     2578.01     2823.19     32.05 o 
   2   4   4     1525.68     1569.98     23.50 o 
   3   4   4     2255.56     2238.99     22.62 o 
   4   4   4      160.48      156.98      6.51 o 
   5   4   4     1988.09     1954.17     23.05 o 
   6   4   4       48.89       41.88      7.80 o 
   7   4   4        5.71        3.47      2.02 o 
   8   4   4      173.93      182.84      7.50 o 
   9   4   4       89.58       84.43      7.85 o 
  10   4   4      303.89      328.17     12.90 o 
  11   4   4        0.01       10.05      5.49 o 
  12   4   4        1.98        1.89      6.20 o 
 -12   5   4        3.81        1.14     17.75 o 
 -11   5   4        1.20        4.92      8.07 o 
 -10   5   4       55.61       57.00      8.62 o 
  -9   5   4        2.13        0.55      3.78 o 
  -8   5   4       67.66       74.55      7.85 o 
  -7   5   4      566.19      622.49     18.44 o 
  -6   5   4      100.60      111.48      8.67 o 
  -5   5   4        4.91       10.21      2.16 o 
  -4   5   4       51.83       53.30      3.36 o 
  -3   5   4      811.84      877.52      9.65 o 
  -2   5   4      682.14      703.03      9.13 o 
  -1   5   4      499.13      496.01     11.85 o 
   0   5   4      109.33       88.18      3.08 o 
   1   5   4      708.51      743.12     11.05 o 
   2   5   4     1777.74     1784.33     20.67 o 
   3   5   4        0.93        1.89      2.37 o 
   4   5   4       88.45       92.45      3.90 o 
   5   5   4     2166.63     2269.68     70.56 o 
   6   5   4     1059.62     1020.90     31.45 o 
   7   5   4      192.82      216.08     13.11 o 
   8   5   4      453.10      472.84     15.46 o 
   9   5   4       23.73       21.21      5.11 o 
  10   5   4      520.96      531.17     21.85 o 
  11   5   4       15.22       11.87      6.82 o 
  12   5   4       20.78       11.95      9.51 o 
 -12   6   4      244.52      277.46     26.00 o 
 -11   6   4       58.63       63.63     11.09 o 
 -10   6   4       88.15       79.71     11.04 o 
  -9   6   4       14.06       11.04      5.84 o 
  -8   6   4      100.02       97.16      9.00 o 
  -7   6   4      126.02      126.88      9.73 o 
  -6   6   4       56.03       60.79      5.56 o 
  -5   6   4      142.60      149.70      7.75 o 
  -4   6   4        6.21       -0.62      1.72 o 
  -3   6   4      161.37      150.96      5.22 o 
  -2   6   4       29.45       35.04      2.15 o 
  -1   6   4       26.24       27.37      2.12 o 
   0   6   4      308.69      288.00      4.77 o 
   1   6   4      337.64      325.56      5.79 o 
   2   6   4      623.08      648.25      9.30 o 
   3   6   4      153.54      148.41      7.10 o 
   4   6   4       46.65       45.90      3.84 o 
   5   6   4      242.65      242.55      7.14 o 
   6   6   4        1.95       -0.89      1.68 o 
   7   6   4        3.45        2.42      2.19 o 
   8   6   4      115.89      114.24      9.02 o 
   9   6   4       48.99       51.20      8.54 o 
  10   6   4        0.50        5.38      5.68 o 
  11   6   4        0.47        4.37      5.97 o 
 -12   7   4       77.40       88.16     25.94 o 
 -11   7   4        2.57        5.00      6.74 o 
 -10   7   4      148.38      127.11     13.79 o 
  -9   7   4      677.08      711.28     25.46 o 
  -8   7   4       10.31        6.47      4.83 o 
  -7   7   4      225.36      225.77     12.86 o 
  -6   7   4     1247.48     1270.27     24.67 o 
  -5   7   4        9.08        2.94      2.60 o 
  -4   7   4      567.75      576.92     12.40 o 
  -3   7   4     1287.71     1260.26     17.51 o 
  -2   7   4       67.88       69.54      4.81 o 
  -1   7   4     4259.45     4417.71     42.83 o 
   0   7   4        6.18        2.91      1.27 o 
   1   7   4     1825.81     1867.46     21.12 o 
   2   7   4     1273.05     1266.68     16.69 o 
   3   7   4        2.30       -0.65      1.53 o 
   4   7   4     3233.81     3212.96     40.62 o 
   5   7   4       98.39       93.40      6.04 o 
   6   7   4      418.58      435.45     15.96 o 
   7   7   4      791.87      776.03     20.13 o 
   8   7   4      161.67      163.80     10.91 o 
   9   7   4       30.55       25.43      6.92 o 
  10   7   4       94.48       98.09     11.91 o 
  11   7   4       63.05      102.50     22.44 o 
 -11   8   4        2.49       -2.97      7.46 o 
 -10   8   4       25.14        9.19     12.99 o 
  -9   8   4       93.75       89.58     10.02 o 
  -8   8   4       23.61       19.87      5.98 o 
  -7   8   4       14.13        7.13      4.55 o 
  -6   8   4       46.42       44.77      5.73 o 
  -5   8   4      432.92      455.93     15.25 o 
  -4   8   4       60.63       61.96      4.58 o 
  -3   8   4     1262.36     1250.38     20.09 o 
  -2   8   4      242.83      261.43      8.46 o 
  -1   8   4      127.44      140.65      5.48 o 
   0   8   4      143.46      142.13      5.90 o 
   1   8   4      648.14      677.55     15.56 o 
   2   8   4       85.27       99.73      5.73 o 
   3   8   4      617.76      570.45     12.23 o 
   4   8   4      440.40      427.18     15.49 o 
   5   8   4      849.58      823.75     22.80 o 
   6   8   4       65.50       55.76      7.69 o 
   7   8   4       56.05       60.32      8.17 o 
   8   8   4       17.37       12.69      7.00 o 
   9   8   4        9.13       10.22      7.45 o 
  10   8   4       16.32       32.65      9.80 o 
 -11   9   4       24.03       14.17     17.05 o 
 -10   9   4      302.74      352.99     22.49 o 
  -9   9   4       37.06       35.49      8.92 o 
  -8   9   4       41.21       52.33     10.78 o 
  -7   9   4      206.32      206.87     12.75 o 
  -6   9   4        4.61        5.84      3.79 o 
  -5   9   4       80.85       82.73      7.11 o 
  -4   9   4      284.64      293.17      9.88 o 
  -3   9   4      522.38      555.53     15.11 o 
  -2   9   4      170.25      167.26     11.16 o 
  -1   9   4     1374.24     1428.74     35.05 o 
   0   9   4        1.39        2.50      2.08 o 
   1   9   4      164.46      167.08      7.19 o 
   2   9   4      640.07      623.15     20.01 o 
   3   9   4      206.72      207.90     11.93 o 
   4   9   4      340.39      338.36     14.82 o 
   5   9   4        1.85        2.67      3.98 o 
   6   9   4        0.72        1.30      4.11 o 
   7   9   4       73.81       62.33      8.65 o 
   8   9   4       50.02       38.85      9.67 o 
   9   9   4        9.57        3.82      7.46 o 
  10   9   4       37.55       49.75     19.99 o 
 -10  10   4       26.15       26.74     17.50 o 
  -9  10   4        0.49        7.83      8.66 o 
  -8  10   4       90.40       63.98     12.32 o 
  -7  10   4      104.34      130.02     12.11 o 
  -6  10   4       55.05       44.65      7.05 o 
  -5  10   4      151.38      170.12     11.73 o 
  -4  10   4       88.15       90.44      7.38 o 
  -3  10   4      259.80      263.68     11.09 o 
  -2  10   4      322.13      339.78     11.94 o 
  -1  10   4        1.32       -3.71      4.25 o 
   0  10   4      747.62      782.65     21.13 o 
   1  10   4      288.18      285.34     13.13 o 
   2  10   4       87.29      100.81      7.47 o 
   3  10   4     1028.01     1067.73     22.52 o 
   4  10   4        2.02       -1.52      5.40 o 
   5  10   4      144.23      157.54     12.72 o 
   6  10   4      142.13      128.51     11.88 o 
   7  10   4        8.38       17.37      6.46 o 
   8  10   4        6.31       -0.18      6.32 o 
   9  10   4       47.32       41.46     16.64 o 
  -9  11   4        4.85       15.01     16.24 o 
  -8  11   4      157.90      154.09     26.82 o 
  -7  11   4       64.95       10.75     29.42 o 
  -6  11   4      577.73       30.80     25.11 o 
  -5  11   4        5.22        4.20      8.02 o 
  -4  11   4        0.46       -1.79      3.60 o 
  -3  11   4        0.20       -2.08      3.72 o 
  -2  11   4      197.91      197.52     12.51 o 
  -1  11   4       43.93       42.11      6.59 o 
   0  11   4        1.55        1.54      3.80 o 
   1  11   4       22.89       18.25      6.22 o 
   2  11   4       22.01       18.72      5.36 o 
   3  11   4       11.32        6.08      4.50 o 
   4  11   4       25.87       41.48      6.97 o 
   5  11   4       95.01       94.12     13.65 o 
   6  11   4       70.34       63.09      9.82 o 
   7  11   4      340.67      347.18     20.93 o 
   8  11   4      395.45      435.54     35.63 o 
  -6  12   4      241.24      222.60     31.94 o 
  -5  12   4       47.59        6.50     14.50 o 
  -4  12   4        0.44       -0.86      5.31 o 
  -3  12   4       19.94       16.77      5.80 o 
  -2  12   4      250.51      253.13     15.10 o 
  -1  12   4       48.41       49.01      7.46 o 
   0  12   4      227.77      223.16     14.39 o 
   1  12   4       21.29       21.74      6.00 o 
   2  12   4       96.88      100.24     10.21 o 
   3  12   4       28.80       17.58      6.78 o 
   4  12   4        8.19        2.47      6.12 o 
   5  12   4        0.17        3.02      6.36 o 
   6  12   4       46.32       38.87     11.44 o 
   7  12   4        0.10        9.40     10.24 o 
  -4  13   4        5.15        3.56      6.93 o 
  -3  13   4        0.46        5.40      6.60 o 
  -2  13   4        0.06       -1.85      5.27 o 
  -1  13   4        0.23       -1.04      5.81 o 
   0  13   4       10.09        4.61      6.23 o 
   1  13   4        7.91        2.03      5.52 o 
   2  13   4      297.69      337.98     26.93 o 
   3  13   4      218.87      223.95     15.93 o 
   4  13   4       41.44       42.40     10.45 o 
   5  13   4      160.11      141.34     20.15 o 
   6  13   4       11.39       -2.08     10.45 o 
  -3  14   4        8.36        7.06     15.76 o 
  -2  14   4       92.60       92.33     21.14 o 
  -1  14   4       14.63       21.71     11.07 o 
   0  14   4        1.25       -1.59      7.48 o 
   1  14   4       21.62       18.66      8.87 o 
   2  14   4        0.37       -4.73      7.72 o 
   3  14   4        4.11        1.82     15.87 o 
   4  14   4       54.66       47.76     21.64 o 
 -13   1   5        9.55       10.73      8.19 o 
 -12   1   5      204.20      196.93     18.22 o 
 -11   1   5        0.27       -4.64      4.64 o 
 -10   1   5       36.52       34.55      7.61 o 
  -9   1   5       37.41       30.09      7.33 o 
  -8   1   5      165.02      102.62     33.06 o 
  -7   1   5        2.19       -2.76      2.76 o 
  -6   1   5     1860.49     1874.99     39.16 o 
  -5   1   5      548.45      350.96     19.57 o 
  -3   1   5      193.60      170.66     24.80 o 
  -2   1   5     7459.55     2684.61    122.88 o 
  -1   1   5     6099.15     6464.73     63.95 o 
   0   1   5      313.72      329.88      5.30 o 
   1   1   5     3454.80     3556.30     27.17 o 
   2   1   5     5453.02     5916.37     52.59 o 
   3   1   5     4913.36     5294.30     43.44 o 
   4   1   5     5186.12     5222.54     56.14 o 
   5   1   5      446.89      435.27      8.32 o 
   6   1   5      864.49      864.08     14.35 o 
   7   1   5     2625.12     2584.04     33.36 o 
   8   1   5      381.61      381.81     10.85 o 
   9   1   5      383.62      384.41     12.34 o 
  10   1   5      117.07      112.36      8.57 o 
  11   1   5       98.76      104.60      8.14 o 
  12   1   5       18.41       21.36      5.26 o 
  13   1   5       44.88       39.36      9.69 o 
 -13   2   5       31.88       25.38     10.81 o 
 -12   2   5      183.64      205.26     16.98 o 
 -11   2   5        0.07        1.93      8.53 o 
 -10   2   5      113.71       98.93     14.23 o 
  -9   2   5      136.69      108.78     14.96 o 
  -8   2   5       14.40       11.73      5.72 o 
  -7   2   5     1139.93     1143.32     31.91 o 
  -6   2   5      795.25      782.08     29.43 o 
  -5   2   5     1048.12     1085.92     19.26 o 
  -4   2   5     2534.70     1506.87     72.15 o 
  -3   2   5     4634.19     4946.14     61.81 o 
  -2   2   5      408.04      408.67      9.01 o 
  -1   2   5      997.85     1056.06     12.51 o 
   0   2   5      811.52      744.75     10.67 o 
   1   2   5     3447.68     3739.69     35.20 o 
   2   2   5      540.95      478.81      6.79 o 
   3   2   5     3204.65     3379.15     35.12 o 
   4   2   5       20.85       30.81      2.51 o 
   5   2   5     2305.74     2332.48     26.27 o 
   6   2   5      323.10      305.75      8.22 o 
   7   2   5     3910.98     3731.39     44.20 o 
   8   2   5       67.34       68.04      5.51 o 
   9   2   5        1.79        0.35      3.68 o 
  10   2   5      619.42      594.59     16.61 o 
  11   2   5       13.08        5.93      4.05 o 
  12   2   5      113.77      127.66     10.52 o 
 -13   3   5       72.26       94.40     21.33 o 
 -12   3   5       16.96       10.02     12.13 o 
 -11   3   5       37.04       37.71      8.17 o 
 -10   3   5      368.92      372.39     19.46 o 
  -9   3   5       31.26       36.49      7.10 o 
  -8   3   5      853.86      936.92     27.07 o 
  -7   3   5      428.20      469.98     17.42 o 
  -6   3   5      634.29      615.15     12.22 o 
  -5   3   5       65.73       79.57      5.37 o 
  -4   3   5     1325.68     1436.00     18.42 o 
  -3   3   5      592.72      685.10     23.04 o 
  -2   3   5     1448.54     1436.41     20.43 o 
  -1   3   5      218.26      268.64      4.18 o 
   0   3   5      174.85      197.06      6.11 o 
   1   3   5     1449.97     1580.37     22.25 o 
   2   3   5        3.07        6.83      1.77 o 
   3   3   5        4.39        5.37      1.55 o 
   4   3   5       62.52       55.64      3.40 o 
   5   3   5       17.00        9.70      2.97 o 
   6   3   5        9.92        8.38      2.46 o 
   7   3   5      208.10      192.17      8.20 o 
   8   3   5     1550.16     1507.87     22.82 o 
   9   3   5      329.99      310.28     11.34 o 
  10   3   5      146.23      140.18     14.45 o 
  11   3   5       69.28       68.72      7.86 o 
  12   3   5       87.92       94.35     12.40 o 
 -12   4   5       22.03       13.75     12.49 o 
 -11   4   5        0.12        1.77      9.08 o 
 -10   4   5        9.80        4.36      4.81 o 
  -9   4   5       65.37       63.19      9.62 o 
  -8   4   5      713.20      782.56     24.98 o 
  -7   4   5       17.06       15.35      3.54 o 
  -6   4   5       17.50        4.46      3.33 o 
  -5   4   5     1338.34     1344.74     21.27 o 
  -4   4   5       42.41       51.03      2.99 o 
  -3   4   5      344.04      318.10      8.63 o 
  -2   4   5      478.85      544.16      7.06 o 
  -1   4   5        2.09        9.42      1.18 o 
   0   4   5     3308.48     3447.14     34.79 o 
   1   4   5      130.22      141.30      6.27 o 
   2   4   5     1039.90     1019.96     15.63 o 
   3   4   5     1719.60     1692.24     19.37 o 
   4   4   5      192.31      192.94      5.40 o 
   5   4   5     5820.91     5700.20     55.34 o 
   6   4   5        6.11        6.38      2.05 o 
   7   4   5       81.13       69.85      5.30 o 
   8   4   5     2014.99     1941.50     27.22 o 
   9   4   5      224.54      207.21      9.91 o 
  10   4   5       12.27        9.89      4.96 o 
  11   4   5      117.65      125.69     14.33 o 
  12   4   5        0.07        4.23      6.89 o 
 -12   5   5       20.38       22.88     14.20 o 
 -11   5   5      238.85      262.39     27.97 o 
 -10   5   5      488.95      551.51     19.74 o 
  -9   5   5       10.59       10.93      5.11 o 
  -8   5   5     1598.61     1627.51     33.09 o 
  -7   5   5        0.35        3.03      2.56 o 
  -6   5   5      313.02      311.08     10.16 o 
  -5   5   5        1.57        1.80      1.63 o 
  -4   5   5       67.85       81.91      3.77 o 
  -3   5   5       17.73       11.24      1.56 o 
  -2   5   5        0.04        0.31      0.97 o 
  -1   5   5     1283.72     1408.44     15.33 o 
   0   5   5       28.36       24.67      2.89 o 
   1   5   5       13.10       10.69      1.59 o 
   2   5   5     1002.75     1100.16     14.78 o 
   3   5   5       46.37       54.42      4.65 o 
   4   5   5      411.27      405.35      7.79 o 
   5   5   5      760.34      713.71     23.46 o 
   6   5   5      633.96      620.78     12.27 o 
   7   5   5       21.36       27.75      3.36 o 
   8   5   5      868.79      895.46     18.86 o 
   9   5   5        0.06        1.54      3.69 o 
  10   5   5      472.95      495.18     35.19 o 
  11   5   5       78.82       82.99     11.42 o 
 -12   6   5      254.23      288.39     21.04 o 
 -11   6   5       35.67       32.36      8.49 o 
 -10   6   5       87.78      104.12     14.86 o 
  -9   6   5      772.11      819.40     23.77 o 
  -8   6   5       23.74       12.35      4.70 o 
  -7   6   5     1072.10     1105.31     22.58 o 
  -6   6   5     1368.95     1393.37     25.11 o 
  -5   6   5     1162.20     1198.26     22.95 o 
  -4   6   5     4218.76     4282.10     46.55 o 
  -3   6   5        6.71        2.02      1.55 o 
  -2   6   5       54.48       51.00      2.72 o 
  -1   6   5      203.53      230.89     10.26 o 
   0   6   5     1542.91     1693.50     18.86 o 
   1   6   5      560.86      571.44      9.90 o 
   2   6   5       58.43       67.03      4.50 o 
   3   6   5      280.66      274.78      8.77 o 
   4   6   5        9.43        7.88      1.83 o 
   5   6   5      319.55      308.04      9.96 o 
   6   6   5     1414.38     1419.71     24.69 o 
   7   6   5      210.39      220.83      9.35 o 
   8   6   5       76.53       80.65      7.91 o 
   9   6   5      359.78      374.73     22.83 o 
  10   6   5       31.19       35.77      8.29 o 
  11   6   5       72.26       78.11     11.39 o 
 -12   7   5       10.74       27.76     15.06 o 
 -11   7   5        7.28       16.95      8.32 o 
 -10   7   5        4.21        3.43      6.34 o 
  -9   7   5       97.78      112.42     10.82 o 
  -8   7   5        6.66        2.11      4.20 o 
  -7   7   5       33.29       28.79      7.11 o 
  -6   7   5      200.05      204.96     11.57 o 
  -5   7   5       19.78       14.64      2.96 o 
  -4   7   5        5.85        4.42      2.23 o 
  -3   7   5      427.95      425.64      9.12 o 
  -2   7   5       43.40       59.78      3.33 o 
  -1   7   5       39.58       44.88      3.20 o 
   0   7   5      331.37      363.46      6.73 o 
   1   7   5      272.19      306.26      9.64 o 
   2   7   5        0.57       -0.21      1.82 o 
   3   7   5      100.56       92.89      6.05 o 
   4   7   5      326.10      320.42     10.19 o 
   5   7   5       73.51       68.57      5.72 o 
   6   7   5      640.30      610.26     19.47 o 
   7   7   5        0.17        0.23      3.57 o 
   8   7   5        1.27        0.00      4.14 o 
   9   7   5      227.01      212.80     18.97 o 
  10   7   5       11.89       12.51      6.98 o 
 -11   8   5      117.24       87.42     15.38 o 
 -10   8   5      109.77       69.09     19.40 o 
  -9   8   5     1050.49     1112.35     29.83 o 
  -8   8   5       56.34       48.63      7.67 o 
  -7   8   5       76.68       74.92      9.13 o 
  -6   8   5     1032.07     1072.75     21.68 o 
  -5   8   5      739.67      725.89     15.54 o 
  -4   8   5      100.80      108.31      5.80 o 
  -3   8   5      128.66      135.60      6.05 o 
  -2   8   5       83.69       89.08      6.45 o 
  -1   8   5      588.53      587.36     11.76 o 
   0   8   5      107.11      122.71      5.52 o 
   1   8   5      118.07      103.61      6.54 o 
   2   8   5      654.43      643.11     13.77 o 
   3   8   5       87.87       88.22      5.66 o 
   4   8   5        3.76        1.51      3.15 o 
   5   8   5        8.98        5.15      3.82 o 
   6   8   5      466.98      475.68     17.91 o 
   7   8   5       46.10       39.37      9.99 o 
   8   8   5       14.00       20.70      6.27 o 
   9   8   5      332.04      309.72     29.98 o 
  10   8   5       54.20       67.73     12.86 o 
 -10   9   5      223.52      227.65     27.45 o 
  -9   9   5        1.73       -2.55      6.31 o 
  -8   9   5      683.52      729.47     22.55 o 
  -7   9   5      231.63      258.10     13.92 o 
  -6   9   5      759.56      812.71     19.53 o 
  -5   9   5      145.88      152.91      8.45 o 
  -4   9   5       20.27       24.29      3.52 o 
  -3   9   5      484.32      499.55     14.65 o 
  -2   9   5        0.43       -2.11      2.11 o 
  -1   9   5        0.44       -1.10      2.31 o 
   0   9   5      306.24      301.56      8.63 o 
   1   9   5       28.91       37.20      4.55 o 
   2   9   5        3.14        3.59      2.32 o 
   3   9   5       66.12       55.76      7.14 o 
   4   9   5      173.37      175.80     12.21 o 
   5   9   5       41.99       43.44      7.09 o 
   6   9   5      449.43      448.42     19.29 o 
   7   9   5       13.12       11.33      6.55 o 
   8   9   5      163.52      132.27     21.97 o 
   9   9   5      152.68      162.93     18.52 o 
 -10  10   5      189.29      206.89     33.15 o 
  -9  10   5        9.41        5.03      8.17 o 
  -8  10   5      192.29      233.97     17.99 o 
  -7  10   5      504.73      531.76     22.94 o 
  -6  10   5       10.90        5.68      5.18 o 
  -5  10   5      158.32      139.18     11.44 o 
  -4  10   5       10.89       11.31      4.09 o 
  -3  10   5      173.66      180.47     11.39 o 
  -2  10   5       25.57       21.79      4.97 o 
  -1  10   5       25.52       23.85      5.23 o 
   0  10   5      297.90      271.39     13.50 o 
   1  10   5       36.00       26.04      5.42 o 
   2  10   5       80.07       74.72      9.47 o 
   3  10   5      168.79      162.37      9.80 o 
   4  10   5      208.97      187.22     15.46 o 
   5  10   5      301.61      280.38     19.90 o 
   6  10   5       36.55       35.09      7.30 o 
   7  10   5       16.85       22.11      6.95 o 
   8  10   5       89.82       65.78     12.69 o 
   9  10   5        1.57       10.78     14.70 o 
  -9  11   5       49.83       32.25     18.62 o 
  -8  11   5       30.66       44.80     10.38 o 
  -7  11   5       11.50       -5.67      8.39 o 
  -6  11   5       69.21      133.88     24.22 o 
  -5  11   5       32.18       20.97      9.25 o 
  -4  11   5        2.23       -2.39      4.05 o 
  -3  11   5        5.65        4.06      4.31 o 
  -2  11   5      273.06      253.86     16.15 o 
  -1  11   5        1.24       -0.19      3.49 o 
   0  11   5        0.30        2.26      3.72 o 
   1  11   5      232.79      197.15     12.81 o 
   2  11   5       24.37       28.94      6.42 o 
   3  11   5      147.93      143.07     11.73 o 
   4  11   5       13.05       17.23      5.54 o 
   5  11   5      129.04      144.12     16.68 o 
   6  11   5        9.82       16.39      6.81 o 
   7  11   5       54.07       67.82     10.52 o 
   8  11   5      146.23      118.58     19.10 o 
  -6  12   5        3.87       -7.08      9.69 o 
  -5  12   5       16.00       13.30     10.26 o 
  -4  12   5       80.82       70.36     13.32 o 
  -3  12   5       13.74       20.35      6.35 o 
  -2  12   5        7.84       12.73      5.41 o 
  -1  12   5      170.48      186.19     19.77 o 
   0  12   5      249.63      255.99     15.34 o 
   1  12   5        2.39       -4.00      4.31 o 
   2  12   5        4.59        3.01      5.03 o 
   3  12   5      224.36      238.34     15.58 o 
   4  12   5       12.98       11.55      7.60 o 
   5  12   5      695.30      737.36     33.61 o 
   6  12   5       15.38        8.59      7.84 o 
   7  12   5      281.32      284.56     26.61 o 
  -4  13   5       88.95       58.55     14.87 o 
  -3  13   5       24.07        8.72      7.16 o 
  -2  13   5      284.48      314.07     17.75 o 
  -1  13   5      196.43      205.17     14.88 o 
   0  13   5       51.86       58.33      9.39 o 
   1  13   5      175.69      189.80     14.53 o 
   2  13   5       51.02       41.52      8.40 o 
   3  13   5       47.68       33.18      7.81 o 
   4  13   5      117.82      119.44     14.91 o 
   5  13   5      132.17      128.28     20.27 o 
   6  13   5        0.31        1.74     15.26 o 
  -4  14   5      190.66      159.97     31.52 o 
  -3  14   5      159.30      165.96     31.69 o 
  -2  14   5       47.99       53.61     22.06 o 
  -1  14   5       10.15       -0.71      9.98 o 
   0  14   5       24.77       29.34     11.86 o 
   1  14   5       76.33       59.38     14.50 o 
   2  14   5       97.45      101.82     17.72 o 
   3  14   5       18.49        3.53     17.72 o 
 -13   0   6       99.62      131.11     25.45 o 
 -12   0   6      858.53      868.27     43.77 o 
 -11   0   6      197.10      211.80     23.33 o 
 -10   0   6      507.83      312.16     44.65 o 
  -9   0   6     1272.05     1262.03     66.40 o 
  -8   0   6       96.95      104.42     26.59 o 
  -7   0   6     3251.53     3331.67    128.00 o 
  -6   0   6     3012.99     2816.56     95.48 o 
  -5   0   6     4404.76     4489.38    126.51 o 
  -4   0   6     2131.87     2257.59     86.48 o 
  -3   0   6      118.37      115.88     16.66 o 
  -2   0   6     4546.34     5061.17     69.52 o 
  -1   0   6     1152.45     1035.71     16.36 o 
   0   0   6     1422.43     1487.49     21.44 o 
   1   0   6      328.35      446.56     11.86 o 
   2   0   6     8827.40     9603.61    122.74 o 
   3   0   6      167.79      162.56      6.25 o 
   4   0   6      149.67      154.63      8.20 o 
   5   0   6       38.65       35.62      8.53 o 
   6   0   6      748.80      715.99     30.56 o 
   7   0   6        0.01        2.01      3.10 o 
   8   0   6      181.55      200.88     11.14 o 
   9   0   6      612.56      621.45     20.75 o 
  10   0   6       27.01       29.15      8.91 o 
  11   0   6        5.26       -2.68      4.88 o 
  12   0   6      166.39      174.02     15.80 o 
  13   0   6        4.96       11.28     14.45 o 
 -13   1   6        3.41        5.88     10.97 o 
 -12   1   6       21.05       20.06      8.36 o 
 -11   1   6       47.68       39.53      9.41 o 
 -10   1   6      186.07      187.55     15.40 o 
  -9   1   6        0.20       -5.09      5.09 o 
  -8   1   6      211.67      215.88     17.28 o 
  -7   1   6     1526.71     1666.27     53.63 o 
  -6   1   6     2743.21     2777.62     48.82 o 
  -5   1   6        0.37       -2.50      2.50 o 
  -4   1   6      279.25      350.62     11.48 o 
  -3   1   6     6200.33     4178.71    187.29 o 
  -2   1   6      103.45      122.11      4.28 o 
  -1   1   6       59.54       60.41      2.25 o 
   0   1   6      402.92      401.77      6.46 o 
   1   1   6     1083.80     1125.43     14.92 o 
   2   1   6     1756.98     1952.73     22.78 o 
   3   1   6      125.38      139.23      3.32 o 
   4   1   6      442.34      460.31      8.40 o 
   5   1   6      193.14      195.53      5.18 o 
   6   1   6        2.56        1.12      2.16 o 
   7   1   6      882.40      827.01     14.63 o 
   8   1   6      368.93      332.69      9.48 o 
   9   1   6      102.97       95.89      6.68 o 
  10   1   6        7.97        7.79      3.47 o 
  11   1   6      190.45      191.35     10.61 o 
  12   1   6       83.64       80.55     13.39 o 
 -12   2   6      115.94      148.48     18.41 o 
 -11   2   6        0.16        2.66      5.96 o 
 -10   2   6      129.26      129.92     13.41 o 
  -9   2   6      707.59      731.62     27.21 o 
  -8   2   6       12.63        7.17      4.30 o 
  -7   2   6     1956.78     1987.01     37.35 o 
  -6   2   6      340.71      291.38     35.47 o 
  -5   2   6       27.43       26.40      2.90 o 
  -4   2   6     2310.46     2333.21     40.13 o 
  -3   2   6      123.15      150.32      6.06 o 
  -2   2   6       22.53        8.47      1.76 o 
  -1   2   6     2443.21     2602.33     27.39 o 
   0   2   6      145.73      150.84      3.09 o 
   1   2   6     1437.83     1527.71     17.95 o 
   2   2   6       21.63       20.40      1.64 o 
   3   2   6      589.57      609.49      8.29 o 
   4   2   6     3008.47     3120.10     38.93 o 
   5   2   6        9.04        9.01      1.98 o 
   6   2   6      214.78      194.09      7.17 o 
   7   2   6      226.14      235.34      8.43 o 
   8   2   6        7.87        6.56      3.49 o 
   9   2   6        0.09       -0.94      2.66 o 
  10   2   6        0.64        2.03      3.49 o 
  11   2   6      168.11      168.31     18.62 o 
  12   2   6       16.14       18.71      6.51 o 
 -12   3   6       50.49       79.26     17.72 o 
 -11   3   6      205.51      233.24     17.35 o 
 -10   3   6      226.19      239.99     16.57 o 
  -9   3   6        6.48        3.18      3.88 o 
  -8   3   6     1027.55     1077.18     29.90 o 
  -7   3   6      242.70      232.34      9.10 o 
  -6   3   6     1821.03     1795.24     30.05 o 
  -5   3   6      952.61      988.09     18.17 o 
  -4   3   6     2169.79     2279.89     30.54 o 
  -3   3   6     3789.06     3958.53     46.51 o 
  -2   3   6      448.75      443.96      7.37 o 
  -1   3   6     4696.58     5169.11     51.44 o 
   0   3   6       68.97       68.33      3.51 o 
   1   3   6      438.70      499.32     14.77 o 
   2   3   6     2477.74     2574.88     29.07 o 
   3   3   6      226.78      248.50      8.44 o 
   4   3   6      196.70      176.80      6.07 o 
   5   3   6      144.31      135.96      5.89 o 
   6   3   6       64.20       50.17      4.28 o 
   7   3   6       24.68       28.91      4.55 o 
   8   3   6      316.36      303.97     10.60 o 
   9   3   6      102.99      105.11      9.68 o 
  10   3   6      178.23      163.51     13.47 o 
  11   3   6      255.81      239.00     20.35 o 
  12   3   6       92.20      101.20     10.96 o 
 -12   4   6        8.83       13.17     11.84 o 
 -11   4   6      204.77      219.21     19.90 o 
 -10   4   6       15.63       13.07      5.86 o 
  -9   4   6       23.02       27.71      6.77 o 
  -8   4   6       91.57       96.61     10.66 o 
  -7   4   6      119.99      126.13     14.00 o 
  -6   4   6     1703.99     1740.01     32.10 o 
  -5   4   6       19.15        9.46      2.26 o 
  -4   4   6     1185.68     1288.19     15.68 o 
  -3   4   6      431.95      442.04     14.13 o 
  -2   4   6      602.56      623.91      9.03 o 
  -1   4   6     1428.08     1667.77     18.29 o 
   0   4   6     1243.75     1247.07     19.76 o 
   1   4   6      275.99      343.19     11.45 o 
   2   4   6      288.20      279.38     16.99 o 
   3   4   6     1947.41     1890.91     26.37 o 
   4   4   6      267.10      248.97      5.98 o 
   5   4   6     5685.61     5621.64     65.40 o 
   6   4   6      249.70      264.04     12.54 o 
   7   4   6      336.90      321.73      9.21 o 
   8   4   6     1379.43     1358.46     36.35 o 
   9   4   6      102.11      102.17      7.56 o 
  10   4   6      353.93      359.28     26.20 o 
  11   4   6      159.11      154.92     15.18 o 
  12   4   6      131.58       99.89     23.94 o 
 -12   5   6       38.81       40.00     10.00 o 
 -11   5   6       21.81       30.45      8.21 o 
 -10   5   6       78.05       74.02      9.06 o 
  -9   5   6      156.03      151.95     13.91 o 
  -8   5   6      262.82      273.28     18.36 o 
  -7   5   6       30.37       23.08      5.77 o 
  -6   5   6       83.81       81.44      7.20 o 
  -5   5   6     3038.95     3244.96     71.94 o 
  -4   5   6       81.08       69.24      3.56 o 
  -3   5   6      220.36      200.20      6.87 o 
  -2   5   6      890.34      902.41     10.77 o 
  -1   5   6       59.55       68.55      3.16 o 
   0   5   6     1318.50     1392.70     20.31 o 
   1   5   6      460.54      437.68     10.11 o 
   2   5   6       47.62       49.64      2.94 o 
   3   5   6      758.85      756.70     13.39 o 
   4   5   6        0.22        0.83      2.86 o 
   5   5   6        9.44        9.13      2.18 o 
   6   5   6       78.82       77.71      5.10 o 
   7   5   6      389.59      372.86     14.42 o 
   8   5   6      588.51      583.46     15.61 o 
   9   5   6      182.40      174.55     11.45 o 
  10   5   6       19.33       17.04      9.44 o 
  11   5   6       52.52       52.03      9.89 o 
 -12   6   6       87.71       91.07     16.54 o 
 -11   6   6        3.25       -0.15      7.46 o 
 -10   6   6      106.26      108.06     12.23 o 
  -9   6   6      370.39      362.51     16.00 o 
  -8   6   6        1.82        1.17      3.63 o 
  -7   6   6       91.17       90.42     11.23 o 
  -6   6   6       79.69       82.63      6.77 o 
  -5   6   6        0.18        0.65      1.63 o 
  -4   6   6     1608.25     1684.70     20.23 o 
  -3   6   6     1079.84     1095.76     13.45 o 
  -2   6   6      130.12      138.13      4.14 o 
  -1   6   6        7.82        6.23      1.45 o 
   0   6   6      106.16      120.18      5.74 o 
   1   6   6      399.96      388.45     11.62 o 
   2   6   6      565.21      578.03     10.12 o 
   3   6   6       19.02       17.93      2.65 o 
   4   6   6      271.44      272.53      9.42 o 
   5   6   6      741.72      717.38     16.69 o 
   6   6   6        2.29        0.67      2.69 o 
   7   6   6      223.02      223.50     15.75 o 
   8   6   6       18.37       17.22      6.27 o 
   9   6   6       71.69       72.19      9.97 o 
  10   6   6      812.49      720.29     26.81 o 
  11   6   6       48.41       30.46     10.68 o 
 -12   7   6       55.21       68.48     21.45 o 
 -11   7   6       39.57       39.17      9.83 o 
 -10   7   6       28.48       33.12      7.91 o 
  -9   7   6      324.04      358.18     16.99 o 
  -8   7   6      138.60      151.80     15.42 o 
  -7   7   6        1.03        1.39      3.59 o 
  -6   7   6      123.03      116.35      7.52 o 
  -5   7   6       69.18       72.24      5.39 o 
  -4   7   6     1302.40     1367.73     21.40 o 
  -3   7   6       90.48       95.67      4.17 o 
  -2   7   6      111.19      101.20      3.99 o 
  -1   7   6     1031.01     1068.63     17.68 o 
   0   7   6      671.02      674.89     13.10 o 
   1   7   6      972.18      935.41     17.50 o 
   2   7   6      253.75      232.52      8.54 o 
   3   7   6      502.99      459.15     12.70 o 
   4   7   6      396.64      398.09     15.45 o 
   5   7   6      310.97      303.57     10.77 o 
   6   7   6      703.30      694.13     21.36 o 
   7   7   6     1319.66     1319.29     32.04 o 
   8   7   6      378.66      397.65     18.01 o 
   9   7   6     1519.12     1569.15     50.70 o 
  10   7   6       25.46       26.20      9.50 o 
 -11   8   6       23.85       18.13     11.42 o 
 -10   8   6        0.22       -0.58     11.52 o 
  -9   8   6       11.45        6.05      8.04 o 
  -8   8   6       33.47       27.64      6.11 o 
  -7   8   6       89.37       90.05      7.73 o 
  -6   8   6       32.56       23.56      4.29 o 
  -5   8   6        5.60        6.07      2.78 o 
  -4   8   6      143.45      155.47      6.65 o 
  -3   8   6      494.56      501.47     10.59 o 
  -2   8   6        0.10        2.80      2.13 o 
  -1   8   6      327.59      357.24     10.33 o 
   0   8   6      114.31      116.76      6.25 o 
   1   8   6       49.98       29.62      4.23 o 
   2   8   6      191.29      178.09      7.90 o 
   3   8   6        4.41        5.47      2.73 o 
   4   8   6        2.44       -0.71      2.42 o 
   5   8   6     1335.42     1288.01     30.68 o 
   6   8   6       51.31       57.04      7.96 o 
   7   8   6       97.37       99.04     10.40 o 
   8   8   6       80.60       78.04     10.68 o 
   9   8   6        2.01       -4.47      5.93 o 
  10   8   6      109.70      137.18     27.88 o 
 -10   9   6       88.55       95.71     14.92 o 
  -9   9   6        1.16       -7.17      7.17 o 
  -8   9   6        0.06       -0.01      5.44 o 
  -7   9   6       22.75        8.97      7.98 o 
  -6   9   6       19.43       11.14      4.52 o 
  -5   9   6       43.89       45.62      7.18 o 
  -4   9   6       25.31       18.51      3.72 o 
  -3   9   6       76.59       66.63      6.35 o 
  -2   9   6      426.78      437.40     18.33 o 
  -1   9   6       67.21       73.31      6.67 o 
   0   9   6        2.22       -1.21      2.30 o 
   1   9   6      410.58      400.59     12.15 o 
   2   9   6      201.64      179.75      7.90 o 
   3   9   6       35.34       35.18      5.58 o 
   4   9   6      295.78      316.00     14.89 o 
   5   9   6       73.96       72.75      8.86 o 
   6   9   6      227.66      233.98     16.01 o 
   7   9   6      693.98      672.13     23.84 o 
   8   9   6       22.23       31.51     11.06 o 
   9   9   6      166.40      182.64     19.62 o 
 -10  10   6       99.26       98.39     22.06 o 
  -9  10   6      103.10       96.44     13.33 o 
  -8  10   6        0.62       -4.50      6.35 o 
  -7  10   6        0.09       -4.24      5.34 o 
  -6  10   6        2.27       -3.96      3.96 o 
  -5  10   6       13.23       14.21      4.86 o 
  -4  10   6      132.29      142.44     10.19 o 
  -3  10   6      776.21      793.67     21.26 o 
  -2  10   6        0.73       -1.19      3.31 o 
  -1  10   6      118.80      115.39      9.39 o 
   0  10   6      279.37      302.74     14.09 o 
   1  10   6        1.62        2.99      5.70 o 
   2  10   6      507.32      559.72     15.79 o 
   3  10   6        2.04       -0.21      3.11 o 
   4  10   6       28.34       18.84      5.89 o 
   5  10   6      551.64      569.77     21.51 o 
   6  10   6       82.04       90.83     10.90 o 
   7  10   6      292.90      275.96     17.84 o 
   8  10   6      151.85      155.37     18.87 o 
  -8  11   6       21.50       12.44     10.48 o 
  -7  11   6      114.51      121.83     26.08 o 
  -6  11   6      184.43      217.26     25.60 o 
  -5  11   6      182.81      180.53     17.55 o 
  -4  11   6      101.72      108.31     12.60 o 
  -3  11   6      593.61      650.35     20.71 o 
  -2  11   6        0.29        2.01      3.96 o 
  -1  11   6      119.71      138.24     11.04 o 
   0  11   6       79.42       77.66      8.76 o 
   1  11   6      122.57      108.74     10.08 o 
   2  11   6      134.35      104.77     10.04 o 
   3  11   6       27.01       30.40      6.53 o 
   4  11   6      115.45      117.62     10.84 o 
   5  11   6        3.70        5.17      6.04 o 
   6  11   6       10.34        6.25      6.47 o 
   7  11   6        9.05        9.84      6.92 o 
   8  11   6       40.53       28.16     15.62 o 
  -6  12   6        8.62        5.00     11.07 o 
  -5  12   6       14.45       14.30      7.77 o 
  -4  12   6      302.03      351.74     22.00 o 
  -3  12   6      106.11       88.38     12.23 o 
  -2  12   6        3.94        1.85      4.82 o 
  -1  12   6       25.23       21.72      6.19 o 
   0  12   6       53.71       77.44      9.31 o 
   1  12   6        6.49       14.01      5.59 o 
   2  12   6       79.12       81.48      9.59 o 
   3  12   6      332.05      314.64     20.36 o 
   4  12   6       70.87       55.19     10.29 o 
   5  12   6        8.33        5.44      6.95 o 
   6  12   6       47.41       30.77      9.73 o 
   7  12   6        3.39        5.10     14.31 o 
  -4  13   6       20.23       16.06     10.75 o 
  -3  13   6      116.71       91.77     13.37 o 
  -2  13   6      124.13      142.03     15.87 o 
  -1  13   6       79.96       91.55     10.82 o 
   0  13   6        8.86        7.85      5.88 o 
   1  13   6       31.67       34.12      8.04 o 
   2  13   6       40.34       48.79      9.08 o 
   3  13   6       31.47       45.18     10.29 o 
   4  13   6        1.08       -0.42      7.25 o 
   5  13   6        1.15       -6.70     10.03 o 
  -3  14   6        0.60      -12.49     15.62 o 
  -2  14   6        5.60       21.50     16.63 o 
  -1  14   6       52.50       59.41     22.65 o 
   0  14   6        4.51        3.06      9.99 o 
   1  14   6        9.38       14.75     11.70 o 
   2  14   6        0.01        0.17      9.75 o 
 -12   1   7       68.22       55.88     10.28 o 
 -11   1   7       48.39       40.29     10.40 o 
 -10   1   7      308.21      318.93     18.33 o 
  -9   1   7       44.92       41.74      8.52 o 
  -8   1   7      327.22      336.70     18.88 o 
  -7   1   7      750.98      790.00     18.79 o 
  -6   1   7       20.90       20.70      4.22 o 
  -5   1   7      164.50      154.76      9.95 o 
  -3   1   7       81.04       41.28     10.25 o 
  -2   1   7      379.26      492.80      9.62 o 
  -1   1   7     1038.54     1156.43     17.79 o 
   0   1   7      881.99      947.73     12.35 o 
   1   1   7        5.20        0.82      1.08 o 
   2   1   7       30.26       34.69      2.27 o 
   3   1   7      589.44      586.94      9.06 o 
   4   1   7      952.25      856.17     22.30 o 
   5   1   7      796.76      778.97     12.81 o 
   6   1   7     1046.82      999.04     22.21 o 
   7   1   7      780.89      742.99     15.22 o 
   8   1   7      689.35      679.64     14.10 o 
   9   1   7      935.21      931.82     18.02 o 
  10   1   7        1.66        0.64      3.11 o 
  11   1   7      999.61     1064.36     22.45 o 
  12   1   7      427.22      414.04     17.26 o 
 -12   2   7      152.58      166.91     18.10 o 
 -11   2   7      114.55      123.53     14.18 o 
 -10   2   7        5.70        6.01      9.08 o 
  -9   2   7      473.04      499.88     22.27 o 
  -8   2   7       62.40       50.21     13.23 o 
  -7   2   7      172.63      178.19      7.30 o 
  -6   2   7      945.44      912.37     17.49 o 
  -5   2   7        0.93       -0.02      1.41 o 
  -4   2   7      896.93      871.33     21.27 o 
  -3   2   7      490.08      491.40     11.54 o 
  -2   2   7     1621.63     1890.99     24.58 o 
  -1   2   7       80.38       94.57      3.36 o 
   0   2   7     1657.40     1881.90     21.83 o 
   1   2   7      228.83      318.19     12.05 o 
   2   2   7     3437.77     3556.70     34.85 o 
   3   2   7        9.61        2.78      1.23 o 
   4   2   7      372.69      384.19      9.65 o 
   5   2   7     1469.57     1474.07     19.11 o 
   6   2   7        3.05        1.60      1.77 o 
   7   2   7      232.59      205.12     12.22 o 
   8   2   7      471.44      484.74     11.71 o 
   9   2   7        1.70       -0.89      5.05 o 
  10   2   7      569.74      592.86     15.82 o 
  11   2   7       15.48       10.64      4.85 o 
  12   2   7       15.06       10.05      5.53 o 
 -12   3   7      189.71      208.60     24.23 o 
 -11   3   7        6.75        1.82      6.17 o 
 -10   3   7      104.27       92.86     11.24 o 
  -9   3   7      535.70      533.26     21.39 o 
  -8   3   7        6.29       -0.01      3.21 o 
  -7   3   7      565.24      275.65     48.83 o 
  -6   3   7     2691.70     2768.99     52.80 o 
  -5   3   7      671.91      641.77     13.41 o 
  -4   3   7     1079.77     1040.95     18.82 o 
  -3   3   7      247.86      220.38      8.00 o 
  -2   3   7      731.11      776.05     13.42 o 
  -1   3   7     2843.94     3038.51     31.11 o 
   0   3   7      714.23      713.80     13.10 o 
   1   3   7      113.92      112.07      7.91 o 
   2   3   7      431.09      450.50      8.77 o 
   3   3   7      465.89      510.83      9.42 o 
   4   3   7      126.33      129.98      5.84 o 
   5   3   7       40.37       35.90      6.36 o 
   6   3   7     1237.50     1185.88     19.62 o 
   7   3   7      697.61      650.78     14.42 o 
   8   3   7       98.97       87.14      9.43 o 
   9   3   7        0.68        3.29      6.34 o 
  10   3   7       37.88       32.00      5.73 o 
  11   3   7        4.00        3.18      8.19 o 
  12   3   7        1.73       -0.99      7.85 o 
 -12   4   7        0.55        3.45     13.90 o 
 -11   4   7      168.02      153.18     19.07 o 
 -10   4   7      133.50      124.81     14.34 o 
  -9   4   7        6.78        7.19      4.89 o 
  -8   4   7     1246.66     1275.10     48.79 o 
  -7   4   7       19.07       12.22      3.72 o 
  -6   4   7       60.17       56.35      5.90 o 
  -5   4   7     1043.38     1066.37     16.73 o 
  -4   4   7       26.26       26.90      2.79 o 
  -3   4   7       35.70       43.80      3.86 o 
  -2   4   7      441.00      491.46      9.96 o 
  -1   4   7        4.63        3.38      1.59 o 
   0   4   7      328.56      354.24      8.98 o 
   1   4   7      360.52      355.31      9.29 o 
   2   4   7      335.29      331.78      6.09 o 
   3   4   7       51.95       42.90      3.56 o 
   4   4   7      413.17      397.48      9.62 o 
   5   4   7       32.31       26.70      3.25 o 
   6   4   7       35.69       31.37      5.65 o 
   7   4   7       62.02       66.09      5.62 o 
   8   4   7      280.28      259.56     11.12 o 
   9   4   7        0.42        3.61      7.67 o 
  10   4   7      303.75      315.67     25.90 o 
  11   4   7      103.76       98.91     10.58 o 
  12   4   7       54.49       43.73     16.80 o 
 -12   5   7        0.30        2.08     23.49 o 
 -11   5   7      203.60      210.28     19.23 o 
 -10   5   7       55.06       39.73      8.85 o 
  -9   5   7        8.78        8.12      5.90 o 
  -8   5   7      440.27      427.42     28.18 o 
  -7   5   7        5.07        1.16      3.07 o 
  -5   5   7     1554.42     1506.98     26.97 o 
  -4   5   7      676.25      722.57     11.15 o 
  -3   5   7     1813.64     1917.48     19.18 o 
  -2   5   7       52.30       72.05      3.52 o 
  -1   5   7     2056.18     2074.56     22.69 o 
   0   5   7      403.99      405.79     17.92 o 
   1   5   7      178.39      199.57      7.84 o 
   2   5   7      726.88      694.50     14.57 o 
   3   5   7      776.59      753.52     13.64 o 
   4   5   7      188.42      179.65     12.55 o 
   5   5   7        0.56        7.12      5.23 o 
   6   5   7       50.34       41.72      7.73 o 
   7   5   7      268.27      265.29     19.68 o 
   8   5   7       17.59       23.78      5.10 o 
   9   5   7      214.73      238.61     20.52 o 
  10   5   7       36.60       37.78      8.56 o 
  11   5   7      186.16      163.82     16.60 o 
 -12   6   7       52.41       47.73     18.84 o 
 -11   6   7       11.56        3.77     10.68 o 
 -10   6   7      661.99      667.42     26.66 o 
  -9   6   7      150.65      172.23     12.77 o 
  -8   6   7       27.72       17.10      6.02 o 
  -7   6   7      131.61      145.18      9.20 o 
  -6   6   7       27.15       20.73      3.72 o 
  -5   6   7       30.77       33.75      3.18 o 
  -4   6   7     2131.05     2194.43     25.10 o 
  -3   6   7      435.29      461.98      7.91 o 
  -2   6   7     1758.54     1793.78     21.05 o 
  -1   6   7      643.84      691.13     10.89 o 
   0   6   7     1637.39     1699.36     26.02 o 
   1   6   7      517.85      493.82     11.78 o 
   2   6   7       16.05       16.68      2.96 o 
   3   6   7     1069.88     1051.34     20.28 o 
   4   6   7     3962.23     3772.23     60.22 o 
   5   6   7      355.23      334.02     11.44 o 
   6   6   7      323.61      322.91     12.00 o 
   7   6   7      158.88      145.02     11.61 o 
   8   6   7        2.44        4.51      7.12 o 
   9   6   7       22.18       25.02      9.62 o 
  10   6   7        1.51        2.80      7.38 o 
 -11   7   7        0.59        1.63      6.96 o 
 -10   7   7        2.47       -5.13      5.13 o 
  -9   7   7      275.13      295.88     17.16 o 
  -8   7   7        1.07       -0.18      4.06 o 
  -7   7   7      192.80      209.81     10.11 o 
  -6   7   7      353.35      349.80     11.31 o 
  -5   7   7      138.95      143.28      7.20 o 
  -4   7   7      576.75      590.24     12.64 o 
  -3   7   7      106.80      112.63      4.23 o 
  -2   7   7      197.88      223.96      6.36 o 
  -1   7   7      411.72      427.53     10.68 o 
   0   7   7      153.28      166.91      6.83 o 
   1   7   7      156.93      134.39      7.25 o 
   2   7   7       38.84       37.57      4.09 o 
   3   7   7       14.51        8.55      3.24 o 
   4   7   7        4.02        3.48      2.80 o 
   5   7   7      358.28      345.35     14.98 o 
   6   7   7      141.51      149.54      9.20 o 
   7   7   7        0.08        2.07      4.25 o 
   8   7   7      124.87      117.92     11.53 o 
   9   7   7        4.65        6.17      7.20 o 
  10   7   7       93.20       81.50     14.23 o 
 -11   8   7       98.72      120.75     17.67 o 
 -10   8   7       33.37       41.09      9.20 o 
  -9   8   7      107.04      110.38     12.20 o 
  -8   8   7      455.61      476.90     30.87 o 
  -7   8   7      203.06      226.22     11.05 o 
  -6   8   7       11.64        9.22      4.06 o 
  -5   8   7      212.62      233.21      9.23 o 
  -4   8   7     1400.49     1437.52     26.20 o 
  -3   8   7        0.57       -1.51      2.45 o 
  -2   8   7     1942.83     1952.92     34.80 o 
  -1   8   7      361.19      365.94     10.39 o 
   0   8   7      394.96      414.24     12.83 o 
   1   8   7      468.39      517.97     13.45 o 
   2   8   7      132.41      112.01      6.90 o 
   3   8   7      339.32      336.97     12.55 o 
   4   8   7       77.62       84.30      6.81 o 
   5   8   7        0.82        1.19      3.60 o 
   6   8   7      176.52      174.98     13.28 o 
   7   8   7        8.65       12.96      5.79 o 
   8   8   7       15.07       14.75      6.22 o 
   9   8   7      122.55      105.68     15.25 o 
 -10   9   7       41.44       32.89     11.25 o 
  -9   9   7       11.99        0.95     10.73 o 
  -8   9   7      238.86      223.90     16.86 o 
  -7   9   7       30.01       35.42      6.55 o 
  -6   9   7      483.69      501.37     17.58 o 
  -5   9   7      204.08      210.82     11.08 o 
  -4   9   7       51.01       54.65      5.23 o 
  -3   9   7     1529.42     1601.52     28.65 o 
  -2   9   7      106.49      103.02      7.70 o 
  -1   9   7      168.94      179.10      9.80 o 
   0   9   7      825.71      823.26     17.70 o 
   1   9   7      204.12      201.99     11.33 o 
   2   9   7      521.97      467.83     13.33 o 
   3   9   7        0.21        1.67      3.80 o 
   4   9   7        0.07       -3.91      3.91 o 
   5   9   7      254.36      237.09     16.25 o 
   6   9   7       14.33       17.36      5.99 o 
   7   9   7       90.77       99.68     11.17 o 
   8   9   7       12.00       16.24      8.63 o 
   9   9   7       43.74       42.75     24.82 o 
  -9  10   7       76.63       83.15     18.50 o 
  -8  10   7        5.73       -3.14      7.52 o 
  -7  10   7        1.53        0.54      5.32 o 
  -6  10   7        4.82       -0.55      4.78 o 
  -5  10   7       37.79       28.98      6.27 o 
  -4  10   7       42.98       38.03      7.20 o 
  -3  10   7      659.59      700.32     24.65 o 
  -2  10   7        0.33       -1.35      3.11 o 
  -1  10   7      124.34      139.10     10.41 o 
   0  10   7      244.82      231.82     13.07 o 
   1  10   7      815.99      805.10     22.50 o 
   2  10   7      365.01      371.47     15.32 o 
   3  10   7        1.49        0.39      4.43 o 
   4  10   7      233.96      221.98     15.07 o 
   5  10   7       23.06       19.73      6.31 o 
   6  10   7        5.99       -1.50      4.88 o 
   7  10   7      437.49      437.09     21.36 o 
   8  10   7        2.08        4.71      8.05 o 
  -8  11   7       10.09        3.92     18.81 o 
  -7  11   7        4.55        2.42     10.07 o 
  -6  11   7      100.84      121.51     14.15 o 
  -5  11   7       67.01       52.89      9.33 o 
  -4  11   7       69.18       64.62      9.03 o 
  -3  11   7      480.77      504.81     22.78 o 
  -2  11   7      142.10      152.46     11.77 o 
  -1  11   7      467.96      491.48     21.32 o 
   0  11   7       17.57       15.22      5.30 o 
   1  11   7       17.25       15.41      5.16 o 
   2  11   7      197.31      234.43     21.48 o 
   3  11   7        3.32        7.71      7.37 o 
   4  11   7        0.17        5.56      6.27 o 
   5  11   7        7.97       11.26     11.52 o 
   6  11   7      212.26      202.72     19.34 o 
   7  11   7        2.81        4.18      6.72 o 
  -7  12   7       13.68      -23.04     23.04 o 
  -6  12   7      114.14       54.64     57.18 o 
  -5  12   7        7.73        5.13      6.39 o 
  -4  12   7       50.93       52.05     10.25 o 
  -3  12   7       15.37       23.36      8.00 o 
  -2  12   7      122.43       93.57     12.64 o 
  -1  12   7       46.80       45.40      7.92 o 
   0  12   7       73.05       88.60     12.32 o 
   1  12   7       81.71       80.17      9.86 o 
   2  12   7      371.25      389.20     19.61 o 
   3  12   7        1.10        2.24      6.14 o 
   4  12   7        0.04       -2.98      6.35 o 
   5  12   7       23.55       38.44     10.20 o 
   6  12   7        0.17        4.51     12.63 o 
  -5  13   7        9.59        1.29     10.28 o 
  -4  13   7        8.80        2.75      8.24 o 
  -3  13   7       43.56       52.04     10.93 o 
  -2  13   7      107.11       92.42     15.60 o 
  -1  13   7        1.02       -1.26      6.66 o 
   0  13   7       95.74       83.96     12.34 o 
   1  13   7        4.41        8.92      6.43 o 
   2  13   7        0.00       -2.25      5.63 o 
   3  13   7      476.61      512.18     25.59 o 
   4  13   7        1.36       -1.13      7.60 o 
  -1  14   7      121.26      101.77     29.54 o 
   0  14   7        0.62       -6.61     15.93 o 
 -12   0   8      181.29      186.24     24.36 o 
 -11   0   8      178.36      201.26     46.64 o 
 -10   0   8       41.05       35.58     17.24 o 
  -9   0   8      329.19      324.50     34.75 o 
  -8   0   8     2712.36     2764.92     81.05 o 
  -7   0   8       25.65       20.03      3.62 o 
  -6   0   8      122.29      151.48     10.32 o 
  -5   0   8     2895.80     3081.79     98.14 o 
  -4   0   8     2933.22     2928.14     83.47 o 
  -1   0   8      583.44      686.75     15.15 o 
   0   0   8     7609.78     8338.61    119.64 o 
   1   0   8     3450.75     3584.70     78.10 o 
   4   0   8       46.71       43.47     15.44 o 
   5   0   8      847.97      814.37     24.79 o 
   6   0   8      520.82      585.13     17.32 o 
   7   0   8       21.19       14.14      5.84 o 
   8   0   8      198.95      212.65     15.74 o 
   9   0   8       92.65       78.78      8.45 o 
  10   0   8       44.07       44.57      7.88 o 
  11   0   8       72.66       85.65     11.14 o 
  12   0   8       31.97       15.90     12.76 o 
 -12   1   8        0.12       -1.55      6.00 o 
 -11   1   8       77.89       57.46     11.75 o 
 -10   1   8        2.35       -2.17      8.52 o 
  -9   1   8       17.45       13.23      6.82 o 
  -8   1   8      116.73      119.71     10.74 o 
  -7   1   8        0.33       -0.36      1.86 o 
  -6   1   8        4.96       10.11      3.36 o 
  -5   1   8       20.69        4.17      4.46 o 
  -4   1   8       93.44      109.24      8.36 o 
  -3   1   8      190.99      107.63     42.11 o 
  -2   1   8       70.82       71.10      4.24 o 
  -1   1   8      245.03      237.89      9.26 o 
   0   1   8     1126.35     1199.16     16.45 o 
   1   1   8      147.03      135.70      6.98 o 
   2   1   8      523.25      505.15      9.65 o 
   3   1   8       13.87       10.76      2.06 o 
   4   1   8      223.19      221.86      8.18 o 
   5   1   8      413.40      394.93     10.37 o 
   6   1   8        0.10        3.62      2.02 o 
   7   1   8       28.37       20.03      4.77 o 
   8   1   8       38.37       31.18      3.87 o 
   9   1   8      197.20      200.93      9.28 o 
  10   1   8       22.37       20.16      4.35 o 
  11   1   8        8.60       10.97      5.42 o 
  12   1   8       84.68       96.82     11.02 o 
 -13   2   8       24.93       13.16     25.20 o 
 -12   2   8       26.02       23.58      9.45 o 
 -11   2   8       47.46       58.89     10.79 o 
 -10   2   8      147.85      137.92     16.08 o 
  -9   2   8      731.33      731.22     27.68 o 
  -8   2   8        0.12       -2.86      5.31 o 
  -7   2   8       37.31       28.89      3.95 o 
  -6   2   8      659.90      640.29     16.21 o 
  -5   2   8        5.25       -2.02      2.28 o 
  -4   2   8      505.48      532.07     15.75 o 
  -3   2   8     1077.24     1158.04     22.31 o 
  -2   2   8      494.90      522.85     10.41 o 
  -1   2   8      241.16      259.58      5.90 o 
   0   2   8      407.34      404.44      7.53 o 
   1   2   8     3560.41     3606.98     36.39 o 
   2   2   8        2.99        1.76      1.21 o 
   3   2   8      761.12      763.67     11.04 o 
   4   2   8      765.93      739.38     15.07 o 
   5   2   8       32.68       30.13      3.86 o 
   6   2   8       73.86       64.87      7.38 o 
   7   2   8      495.81      473.04     11.22 o 
   8   2   8        0.03        0.20      3.92 o 
   9   2   8      219.39      206.67     10.94 o 
  10   2   8       42.80       41.26      6.08 o 
  11   2   8        6.20        6.10      4.70 o 
  12   2   8      129.78      146.88     14.81 o 
 -13   3   8      123.86       91.10     42.50 o 
 -12   3   8       26.18       25.54      8.95 o 
 -11   3   8      197.51      255.16     21.94 o 
 -10   3   8        1.13       -0.15      7.92 o 
  -9   3   8      651.88      690.46     24.96 o 
  -8   3   8      435.59      412.04     18.22 o 
  -7   3   8        7.01        6.80      3.07 o 
  -6   3   8      898.40      361.82     22.34 o 
  -5   3   8      104.92      116.68      7.19 o 
  -4   3   8      410.76      415.99     11.12 o 
  -3   3   8      795.70      715.75     16.02 o 
  -2   3   8       54.89       58.80      3.88 o 
  -1   3   8     1562.00     1622.72     18.99 o 
   0   3   8       94.71       93.85      5.92 o 
   1   3   8      357.75      339.33      7.94 o 
   2   3   8     1712.26     1747.15     19.77 o 
   3   3   8      753.38      729.31     13.74 o 
   4   3   8     1261.39     1239.84     26.24 o 
   5   3   8      490.45      429.28     11.72 o 
   6   3   8       76.37       68.42     10.01 o 
   7   3   8      568.57      552.99     13.03 o 
   8   3   8        4.81        3.20      2.50 o 
   9   3   8       13.26       15.58      6.86 o 
  10   3   8      250.94      235.11     16.85 o 
  11   3   8        0.15        4.14      5.69 o 
  12   3   8       38.90       60.29     13.16 o 
 -12   4   8      153.80      192.02     24.75 o 
 -11   4   8      358.99      367.42     24.49 o 
 -10   4   8        6.03        8.01      5.85 o 
  -9   4   8      485.81      516.81     21.97 o 
  -8   4   8       32.39       22.42      7.19 o 
  -7   4   8        2.81       -0.05      3.88 o 
  -6   4   8       57.93       74.33      6.08 o 
  -5   4   8      112.77      103.25      6.71 o 
  -4   4   8      468.91      481.49     11.62 o 
  -3   4   8       47.26       51.55      6.99 o 
  -2   4   8       93.72       90.94      3.43 o 
  -1   4   8      193.02      243.20      6.62 o 
   0   4   8     1085.30     1146.36     15.80 o 
   1   4   8       14.39        7.84      2.61 o 
   2   4   8       17.89       10.73      2.07 o 
   3   4   8      439.70      436.64      9.51 o 
   4   4   8      262.50      243.24      8.31 o 
   5   4   8       52.80       54.90      4.94 o 
   6   4   8       19.34       21.87      3.85 o 
   7   4   8      446.48      431.33     13.27 o 
   8   4   8      123.71      121.42      8.13 o 
   9   4   8      385.64      347.91     32.66 o 
  10   4   8      132.95      134.14     10.94 o 
  11   4   8        0.07        2.03     17.20 o 
 -12   5   8       17.20       29.54     37.08 o 
 -11   5   8       19.66       26.38     10.18 o 
 -10   5   8      108.15      119.38     14.84 o 
  -9   5   8       84.28       86.95     14.27 o 
  -8   5   8      258.04      245.84     50.52 o 
  -7   5   8      663.83      684.16     17.72 o 
  -6   5   8      315.24      321.49     11.43 o 
  -5   5   8     1201.29     1234.58     21.90 o 
  -4   5   8       81.77       76.25      4.25 o 
  -3   5   8        9.56        7.37      1.60 o 
  -2   5   8        5.79        8.28      1.65 o 
  -1   5   8      390.34      357.14      8.72 o 
   0   5   8       78.79       63.83      5.00 o 
   1   5   8       23.49       22.11      3.34 o 
   2   5   8      165.60      164.93      7.79 o 
   3   5   8     2184.21     2110.34     54.18 o 
   4   5   8        1.14       -0.32      2.64 o 
   5   5   8      343.70      331.83     13.67 o 
   6   5   8      438.96      426.38     14.23 o 
   7   5   8      139.22      134.34     15.73 o 
   8   5   8      187.82      195.52     12.12 o 
   9   5   8      331.47      307.15     16.68 o 
  10   5   8       53.38       42.62     13.89 o 
  11   5   8      326.49      402.89     42.36 o 
 -12   6   8       65.88       78.42     21.45 o 
 -11   6   8       26.48       30.58      8.67 o 
 -10   6   8       82.48       93.63     12.53 o 
  -9   6   8       29.02       24.38      7.26 o 
  -8   6   8       10.64        3.55      4.67 o 
  -7   6   8      409.84      417.97     12.48 o 
  -6   6   8      173.91      178.48      8.52 o 
  -5   6   8      118.16      124.04      5.51 o 
  -4   6   8      163.81      162.27      5.75 o 
  -3   6   8       13.29       14.59      1.94 o 
  -2   6   8       13.12       14.27      2.15 o 
  -1   6   8       33.94       43.50      2.93 o 
   0   6   8        0.47        2.17      2.23 o 
   1   6   8      112.26      125.81      6.93 o 
   2   6   8      224.53      214.84      8.27 o 
   3   6   8       26.50       26.39      4.28 o 
   4   6   8       61.03       50.58      5.53 o 
   5   6   8      151.62      154.01      9.16 o 
   6   6   8        6.38        4.16      3.84 o 
   7   6   8      183.04      197.53     12.16 o 
   8   6   8       37.21       44.22      8.18 o 
   9   6   8       11.92       18.34     19.86 o 
  10   6   8       78.01      102.11     15.40 o 
 -11   7   8      224.41      254.18     29.40 o 
 -10   7   8      152.38      135.92     21.29 o 
  -9   7   8        0.59       -4.23      4.23 o 
  -8   7   8        0.15       -3.61      3.61 o 
  -7   7   8     1627.52     1661.11     28.60 o 
  -6   7   8       11.51        9.33      3.21 o 
  -5   7   8      166.27      180.28      7.98 o 
  -4   7   8      428.50      449.61     10.91 o 
  -3   7   8       67.31       57.50      3.71 o 
  -2   7   8      109.95      106.26      4.76 o 
  -1   7   8        1.33       -0.48      1.82 o 
   0   7   8        2.58       -0.17      1.87 o 
   1   7   8        0.52        4.80      3.00 o 
   2   7   8       58.14       56.77      5.69 o 
   3   7   8     1079.07     1046.89     22.33 o 
   4   7   8      474.80      478.37     14.08 o 
   5   7   8     1040.62     1025.65     22.29 o 
   6   7   8       20.48       15.41      4.10 o 
   7   7   8       31.54       30.00      6.60 o 
   8   7   8      701.46      704.36     24.32 o 
   9   7   8      100.39      113.26     15.35 o 
  10   7   8        0.05      -10.67     10.67 o 
 -10   8   8        3.13        6.40      7.07 o 
  -9   8   8       34.29       46.08     10.71 o 
  -8   8   8       42.62       30.08     14.99 o 
  -7   8   8       72.94       91.83      9.19 o 
  -6   8   8       33.83       21.23      5.19 o 
  -5   8   8      105.66      105.87      7.98 o 
  -4   8   8     1303.99     1338.41     25.80 o 
  -3   8   8       65.35       74.09      5.37 o 
  -2   8   8      158.30      161.61      8.59 o 
  -1   8   8        0.24        0.30      2.13 o 
   0   8   8      485.53      463.68     11.73 o 
   1   8   8      176.03      162.14      7.89 o 
   2   8   8      285.38      245.60      9.43 o 
   3   8   8       86.41       82.58      7.19 o 
   4   8   8       18.01        8.73      3.57 o 
   5   8   8      113.39      116.41     11.00 o 
   6   8   8        0.01       -3.66      3.66 o 
   7   8   8      396.33      408.10     19.32 o 
   8   8   8       23.65       25.67      7.55 o 
   9   8   8       10.15       13.13      8.63 o 
 -10   9   8       16.97       34.45     10.23 o 
  -9   9   8       67.64       71.67     14.87 o 
  -8   9   8      103.12       88.37     11.53 o 
  -7   9   8       59.82       45.87     13.13 o 
  -6   9   8      163.77      165.60     11.75 o 
  -5   9   8       24.74       18.21      5.14 o 
  -4   9   8      182.53      194.14     15.69 o 
  -3   9   8      175.94      158.16      9.27 o 
  -2   9   8      236.47      263.37     12.22 o 
  -1   9   8       64.77       65.07      7.55 o 
   0   9   8        9.16        6.84      2.99 o 
   1   9   8      154.47      153.98     12.95 o 
   2   9   8        0.62        1.46      3.22 o 
   3   9   8        0.25        2.93      3.94 o 
   4   9   8       13.16       10.79      5.76 o 
   5   9   8      613.72      618.47     22.12 o 
   6   9   8       26.62       26.17      8.02 o 
   7   9   8      245.26      237.77     16.73 o 
   8   9   8       63.74       56.22     12.24 o 
  -9  10   8      160.25      123.30     38.23 o 
  -8  10   8        3.54       -6.12      7.84 o 
  -7  10   8       20.52       15.20      8.99 o 
  -6  10   8       89.14       92.84     21.72 o 
  -5  10   8        3.78       -0.05      4.39 o 
  -4  10   8       23.98       21.71      6.07 o 
  -3  10   8      115.83      105.99     10.50 o 
  -2  10   8       20.82       21.20      6.25 o 
  -1  10   8        3.92        7.21      4.29 o 
   0  10   8        1.84        4.60      4.01 o 
   1  10   8        0.83        5.04      4.10 o 
   2  10   8      192.85      216.22     13.16 o 
   3  10   8        0.43        1.88      4.61 o 
   4  10   8       70.16       93.18     12.60 o 
   5  10   8      284.61      329.27     21.37 o 
   6  10   8       51.70       51.31      9.14 o 
   7  10   8      198.82      205.49     16.51 o 
   8  10   8        5.80        4.03     11.45 o 
  -8  11   8       32.08      -24.58     24.58 o 
  -7  11   8       94.27      113.94     17.76 o 
  -6  11   8      348.91      366.02     22.21 o 
  -5  11   8       24.58       21.80      6.68 o 
  -4  11   8       26.95       19.16      6.63 o 
  -3  11   8      125.86      123.16     11.95 o 
  -2  11   8        3.38       -1.39      5.35 o 
  -1  11   8      726.51      765.72     23.07 o 
   0  11   8        0.79        4.80      4.75 o 
   1  11   8       32.09       33.09     10.18 o 
   2  11   8      223.40      242.61     18.33 o 
   3  11   8        4.52        2.11      6.29 o 
   4  11   8      278.22      336.28     20.87 o 
   5  11   8       69.04       78.58     11.05 o 
   6  11   8       18.92       18.65      9.15 o 
   7  11   8      468.16      457.23     38.21 o 
  -7  12   8       77.61      -19.85     25.11 o 
  -6  12   8       67.07       32.42     25.94 o 
  -5  12   8       78.55       91.37     13.12 o 
  -4  12   8      607.80      638.80     27.70 o 
  -3  12   8       93.96       88.08     12.77 o 
  -2  12   8      626.58      645.74     27.41 o 
  -1  12   8       35.12       35.05      9.36 o 
   0  12   8      342.23      324.00     17.36 o 
   1  12   8      269.18      298.88     17.27 o 
   2  12   8      162.75      143.81     12.87 o 
   3  12   8        2.98       -2.99      6.08 o 
   4  12   8      171.93      184.12     17.14 o 
   5  12   8       10.58        8.04      8.14 o 
   6  12   8      188.46      253.67     37.99 o 
  -5  13   8        3.41        9.88     22.51 o 
  -4  13   8       13.14       27.58     10.72 o 
  -3  13   8       14.93       14.75      9.97 o 
  -2  13   8      116.79      120.79     19.17 o 
  -1  13   8      150.01      184.89     19.95 o 
   0  13   8       32.91       26.53     14.78 o 
   1  13   8        4.95       -8.49      8.79 o 
   2  13   8       28.01       29.74      9.67 o 
   3  13   8        0.24       -3.72      9.34 o 
 -13   1   9      377.62      385.93     68.48 o 
 -12   1   9      128.16      153.88     20.45 o 
 -11   1   9      418.76      399.26     24.11 o 
 -10   1   9      727.34      718.93     44.02 o 
  -9   1   9       48.26       36.13     11.67 o 
  -8   1   9      757.78      769.39     29.29 o 
  -7   1   9      817.21      821.74     20.35 o 
  -6   1   9      601.15      598.17     27.34 o 
  -5   1   9      623.01      588.11     16.44 o 
  -4   1   9       20.73       27.62      5.70 o 
  -3   1   9       73.77       76.01      4.49 o 
  -2   1   9      909.55      898.80     26.38 o 
  -1   1   9      114.95      112.97      5.02 o 
   0   1   9      199.69      201.52      6.89 o 
   1   1   9       33.60       43.03      3.75 o 
   2   1   9       20.07       16.10      2.27 o 
   3   1   9       23.23       21.83      2.38 o 
   4   1   9      207.67      173.42      7.65 o 
   5   1   9      819.63      753.89     17.26 o 
   6   1   9      117.47       69.62      8.36 o 
   7   1   9        3.28        5.63      8.79 o 
   8   1   9      538.78      520.93     21.09 o 
   9   1   9        0.06        0.96      2.79 o 
  10   1   9      318.24      299.29     12.41 o 
  11   1   9      111.85      125.80     15.51 o 
  12   1   9        2.14        5.05      9.34 o 
 -12   2   9      506.50      512.14     26.13 o 
 -11   2   9       71.60       78.15     12.02 o 
 -10   2   9       53.81       49.84     10.78 o 
  -9   2   9     1235.28     1160.92    110.21 o 
  -8   2   9      117.60      106.16     15.66 o 
  -7   2   9     1713.36     1712.63     79.28 o 
  -6   2   9      107.52      108.37      8.29 o 
  -5   2   9      198.82      204.64     23.39 o 
  -3   2   9        6.97        1.82      1.83 o 
  -2   2   9      266.05      250.76      7.56 o 
  -1   2   9      849.77      929.56     13.42 o 
   0   2   9      178.35      177.79      6.51 o 
   1   2   9       68.94       87.25      4.39 o 
   2   2   9      441.00      447.67      8.13 o 
   3   2   9       77.87       74.56      4.57 o 
   4   2   9       11.59        5.20      2.22 o 
   5   2   9      665.33      644.19     15.04 o 
   6   2   9       38.44       25.58      4.25 o 
   7   2   9      428.26      395.34     13.05 o 
   8   2   9       61.02       53.57      5.43 o 
   9   2   9      305.74      318.49     19.89 o 
  10   2   9     1059.01     1090.01     27.75 o 
  11   2   9      190.19      183.92     21.40 o 
  12   2   9       34.04       24.11     17.04 o 
 -12   3   9       30.10       24.05      9.77 o 
 -11   3   9       68.45       49.65     10.38 o 
 -10   3   9       52.47       62.59     16.03 o 
  -9   3   9       26.58       28.37      8.58 o 
  -8   3   9      244.16      254.82     15.02 o 
  -7   3   9      332.76      315.78     13.34 o 
  -6   3   9        6.52        0.38      2.96 o 
  -5   3   9       75.46       74.26      6.17 o 
  -4   3   9      833.60      854.67     18.77 o 
  -3   3   9       45.30       51.09      4.92 o 
  -2   3   9       57.07       65.53      4.64 o 
  -1   3   9     1510.76     1488.05     23.40 o 
   0   3   9      229.03      224.79     12.06 o 
   1   3   9       66.15       68.66      4.13 o 
   2   3   9     2324.28     2426.43     26.92 o 
   3   3   9       94.94       89.25      4.59 o 
   4   3   9     1802.11     1758.19     27.14 o 
   5   3   9       20.77        8.26      2.85 o 
   6   3   9        1.91        1.98      2.83 o 
   7   3   9      879.48      849.03     19.61 o 
   8   3   9       10.32       14.81      4.91 o 
   9   3   9      159.63      165.34     11.37 o 
  10   3   9      212.91      196.59     21.05 o 
  11   3   9        1.21        1.93     10.13 o 
 -12   4   9       42.23       63.55     15.92 o 
 -11   4   9      247.34      226.53     28.17 o 
 -10   4   9      191.23      169.23     26.97 o 
  -9   4   9       95.31      119.75     14.31 o 
  -8   4   9        0.26       -0.61      4.82 o 
  -7   4   9       75.06       78.91      6.65 o 
  -6   4   9      132.46      127.20      7.71 o 
  -5   4   9        2.31       -0.54      2.05 o 
  -4   4   9       19.54       12.37      4.00 o 
  -3   4   9      335.35      362.04      8.46 o 
  -2   4   9        5.43        9.34      1.91 o 
  -1   4   9       43.55       37.86      3.79 o 
   0   4   9      982.98     1008.67     17.94 o 
   1   4   9       37.93       31.80      4.35 o 
   2   4   9      376.38      372.71     11.26 o 
   3   4   9      384.16      342.63      8.54 o 
   4   4   9       14.48       18.69      2.80 o 
   5   4   9        1.03        1.99      2.35 o 
   6   4   9      473.79      478.42     13.67 o 
   7   4   9      105.73      104.50      7.83 o 
   8   4   9        0.37        4.22      7.97 o 
   9   4   9      473.92      439.19     31.34 o 
  10   4   9       15.28       16.39     14.16 o 
  11   4   9        4.20        2.86     11.79 o 
 -12   5   9       48.79       52.44     19.15 o 
 -11   5   9      200.96      181.91     27.57 o 
 -10   5   9      314.88      337.84     23.49 o 
  -9   5   9      165.88      171.53     13.10 o 
  -8   5   9       11.99        6.46      4.79 o 
  -7   5   9      107.81      120.23      8.40 o 
  -6   5   9      336.23      329.06     11.82 o 
  -5   5   9        1.45        0.70      2.17 o 
  -4   5   9      170.30      180.63      6.03 o 
  -3   5   9      619.91      651.37     16.39 o 
  -2   5   9      374.82      362.10      7.40 o 
  -1   5   9      885.23      950.59     13.32 o 
   0   5   9       35.25       37.22      4.21 o 
   1   5   9      523.75      542.67     15.11 o 
   2   5   9     3048.85     2977.56     45.25 o 
   3   5   9      130.55      106.68      6.95 o 
   4   5   9     1623.47     1664.93     26.13 o 
   5   5   9      199.74      179.98     11.59 o 
   6   5   9      478.24      449.99     13.81 o 
   7   5   9      408.54      469.91     23.70 o 
   8   5   9       20.66       27.49     19.46 o 
   9   5   9      139.05      132.92     17.49 o 
  10   5   9       24.12       28.24     25.33 o 
 -11   6   9        5.39        5.84      8.77 o 
 -10   6   9        1.53        1.88      5.79 o 
  -9   6   9       36.95       21.51      5.86 o 
  -8   6   9      162.54      175.30     20.02 o 
  -7   6   9      676.65      702.05     16.67 o 
  -6   6   9      568.50      590.03     14.48 o 
  -5   6   9      179.32      183.33      6.63 o 
  -4   6   9      100.46      108.06      5.09 o 
  -3   6   9      461.43      494.04     10.64 o 
  -2   6   9     1554.89     1554.11     23.14 o 
  -1   6   9       33.16       19.40      2.20 o 
   0   6   9     1256.99     1305.84     21.86 o 
   1   6   9      427.42      414.49     11.45 o 
   2   6   9     1093.53     1040.52     19.58 o 
   3   6   9        5.00        1.54      2.43 o 
   4   6   9       11.01        8.37      3.36 o 
   5   6   9      438.25      421.43     16.77 o 
   6   6   9      525.00      533.30     16.33 o 
   7   6   9        5.85        7.92      3.95 o 
   8   6   9      938.86      969.49     53.25 o 
   9   6   9        1.65       -4.68      6.58 o 
  10   6   9       71.31       82.88     19.32 o 
 -11   7   9        5.60       14.59     11.60 o 
 -10   7   9       40.40       43.63      8.90 o 
  -9   7   9       32.27       19.12      7.24 o 
  -8   7   9        0.58       -4.57      4.57 o 
  -7   7   9      211.31      199.77     11.75 o 
  -6   7   9        0.91        1.30      3.18 o 
  -5   7   9       33.51       15.98      4.05 o 
  -4   7   9        1.45       -1.37      2.53 o 
  -3   7   9       18.31       14.02      2.91 o 
  -2   7   9       83.79       86.74      5.32 o 
  -1   7   9      474.91      435.83     10.73 o 
   0   7   9       77.07       71.15      5.26 o 
   1   7   9      114.87      114.91      7.27 o 
   2   7   9      856.40      826.67     19.92 o 
   3   7   9       76.18       65.75      7.01 o 
   4   7   9       44.28       36.68      5.06 o 
   5   7   9        6.15        5.09      3.18 o 
   6   7   9      105.68      121.15      9.44 o 
   7   7   9       88.30       88.26     10.21 o 
   8   7   9       35.04       31.34      7.43 o 
   9   7   9       19.62        9.43      7.46 o 
 -10   8   9        6.08        3.99      7.56 o 
  -9   8   9      199.02      191.26     19.57 o 
  -8   8   9       41.90       56.91      9.28 o 
  -7   8   9      112.70      119.16     10.12 o 
  -6   8   9       44.79       31.71      6.28 o 
  -5   8   9     1032.63     1067.01     45.45 o 
  -4   8   9       28.37       25.31      5.55 o 
  -3   8   9      303.25      332.47     14.47 o 
  -2   8   9      519.78      539.56     14.53 o 
  -1   8   9      106.05      118.08      7.73 o 
   0   8   9     1650.78     1594.29     24.73 o 
   1   8   9      137.27      146.00      9.02 o 
   2   8   9      825.87      848.02     20.12 o 
   3   8   9      776.05      742.86     18.85 o 
   4   8   9        6.28        1.12      3.24 o 
   5   8   9      327.60      319.23     16.74 o 
   6   8   9      870.15      919.02     27.65 o 
   7   8   9      116.31      124.81     17.47 o 
   8   8   9      171.63      187.72     15.59 o 
   9   8   9       57.22       44.91     18.53 o 
  -9   9   9        8.41        0.13      8.50 o 
  -8   9   9       24.23        1.05     11.84 o 
  -7   9   9        0.09       -3.64      4.62 o 
  -6   9   9      296.12      296.89     18.10 o 
  -5   9   9       81.75      100.23     12.81 o 
  -4   9   9      112.88      119.46     11.71 o 
  -3   9   9      643.98      635.34     20.73 o 
  -2   9   9      231.46      229.07     13.78 o 
  -1   9   9      153.83      184.87     11.15 o 
   0   9   9      195.35      205.21     10.84 o 
   1   9   9      349.65      346.35     12.32 o 
   2   9   9      518.49      501.54     16.48 o 
   3   9   9        5.41        5.61      4.25 o 
   4   9   9      158.43      153.49     12.79 o 
   5   9   9       47.06       42.82      7.93 o 
   6   9   9        8.39       10.59      5.98 o 
   7   9   9      207.44      205.74     16.08 o 
   8   9   9       15.20       26.26      9.80 o 
  -8  10   9       21.65        4.25     10.89 o 
  -7  10   9       22.02       11.60      9.26 o 
  -6  10   9      439.89      450.02     21.79 o 
  -5  10   9      170.29      165.46     14.54 o 
  -4  10   9       96.84       71.34      9.24 o 
  -3  10   9      889.31      926.90     26.92 o 
  -2  10   9      438.13      433.12     18.26 o 
  -1  10   9      125.90      114.45     10.96 o 
   0  10   9       33.27       21.54      5.32 o 
   1  10   9       82.95       83.25      8.87 o 
   2  10   9        0.49        0.94      4.54 o 
   3  10   9        2.25        1.29      5.18 o 
   4  10   9       28.47       20.49      6.63 o 
   5  10   9       19.08       11.59      6.64 o 
   6  10   9       32.93       38.45      8.43 o 
   7  10   9       33.65       45.20      9.39 o 
  -7  11   9       82.55       87.62     16.67 o 
  -6  11   9        6.68       14.13      7.53 o 
  -5  11   9       30.79       23.86      6.82 o 
  -4  11   9      435.70      420.40     19.76 o 
  -3  11   9       79.11       91.27     10.74 o 
  -2  11   9        4.32        0.14      8.74 o 
  -1  11   9      401.50      448.92     30.72 o 
   0  11   9       10.60        4.56      6.11 o 
   1  11   9       52.68       66.07      8.61 o 
   2  11   9      101.64      103.16     12.22 o 
   3  11   9        2.55        2.30      5.97 o 
   4  11   9      356.10      355.98     21.49 o 
   5  11   9      254.97      292.40     24.30 o 
   6  11   9      147.70      163.79     17.24 o 
   7  11   9      130.75      122.82     25.84 o 
  -6  12   9        1.28        2.75     11.21 o 
  -5  12   9        5.60        2.80      7.25 o 
  -4  12   9      308.44      335.37     22.76 o 
  -3  12   9       33.10       21.16     10.45 o 
  -2  12   9        9.48        8.71      7.19 o 
  -1  12   9      298.05      279.34     20.91 o 
   0  12   9       14.08       28.38      8.57 o 
   1  12   9       18.73       15.84      7.61 o 
   2  12   9       79.66       72.22     11.57 o 
   3  12   9        8.30        4.44      7.55 o 
   4  12   9       94.94       79.64     15.01 o 
   5  12   9       94.43       99.47     16.98 o 
  -4  13   9        5.30       24.19     23.60 o 
  -2  13   9      195.98      149.00     32.17 o 
  -1  13   9       46.70       39.20     13.55 o 
   0  13   9        9.29       32.08     19.15 o 
   1  13   9        7.92       22.96     17.53 o 
 -12   0  10        1.52        0.78      9.59 o 
 -11   0  10      418.39      421.08     45.86 o 
 -10   0  10        5.06       -1.86     11.71 o 
  -9   0  10      933.97      879.80     58.17 o 
  -8   0  10       45.74       36.96     15.53 o 
  -7   0  10       17.78       16.85     12.21 o 
  -6   0  10       29.99       30.98      9.69 o 
  -5   0  10      111.81      130.09     23.64 o 
  -4   0  10       14.01       17.25     13.33 o 
  -3   0  10      505.96      167.42     30.80 o 
  -1   0  10       80.74       80.83      5.40 o 
   0   0  10     7737.03     7559.46    116.49 o 
   1   0  10       31.39       29.42      4.35 o 
   2   0  10     2839.18     2715.95     43.95 o 
   3   0  10     3459.87     3336.83     51.60 o 
   4   0  10        3.45        0.35      2.36 o 
   5   0  10     1769.28     1608.07     40.02 o 
   6   0  10      872.15      870.26     32.07 o 
   7   0  10      449.41      449.51     19.95 o 
   8   0  10     1891.60     2007.92     47.89 o 
   9   0  10      307.43      355.70     20.28 o 
  10   0  10     1585.82     1699.07     51.64 o 
  11   0  10      132.66      124.52     22.93 o 
 -12   1  10      129.66      103.31     17.94 o 
 -11   1  10       79.13       62.94     12.75 o 
 -10   1  10        5.31       -3.34      9.42 o 
  -9   1  10       54.82       65.03     14.37 o 
  -8   1  10       27.60       25.11     10.14 o 
  -7   1  10       51.71       62.25      7.36 o 
  -6   1  10      348.12      383.46     11.94 o 
  -5   1  10      210.15      199.20      8.57 o 
  -4   1  10      135.86      127.72     11.71 o 
  -2   1  10      302.81      335.08     12.60 o 
  -1   1  10      158.19      170.27      5.15 o 
   0   1  10      556.34      550.87     10.63 o 
   1   1  10     1036.59      988.16     16.30 o 
   2   1  10      141.03      120.12      5.69 o 
   3   1  10        3.97        3.35      4.43 o 
   4   1  10     1078.02     1036.93     14.94 o 
   5   1  10      330.95      206.87     11.06 o 
   6   1  10      140.54      139.98     10.91 o 
   7   1  10       77.10       76.89      7.09 o 
   8   1  10        5.32       11.97      5.30 o 
   9   1  10      154.30      157.00     10.65 o 
  10   1  10       19.68       21.59      6.27 o 
  11   1  10       95.93       85.44     13.74 o 
 -12   2  10       35.67       25.68     10.58 o 
 -11   2  10        1.39       -1.82      6.48 o 
 -10   2  10        5.94        9.92      8.07 o 
  -9   2  10       14.42        4.25      8.80 o 
  -8   2  10      105.91      101.60     17.33 o 
  -7   2  10        5.91        4.83      2.96 o 
  -5   2  10        3.72        0.55      2.58 o 
  -4   2  10       45.04       48.95      5.62 o 
  -3   2  10      590.93      619.74     33.84 o 
  -2   2  10       12.09        8.05      2.57 o 
  -1   2  10     1531.44     1598.80     21.03 o 
   0   2  10      212.17      192.00      6.79 o 
   1   2  10      310.90      293.95      7.81 o 
   2   2  10     1198.51     1189.57     20.38 o 
   3   2  10        0.20       -0.24      1.40 o 
   4   2  10        9.67        2.95      2.97 o 
   5   2  10     1012.26     1078.65     21.13 o 
   6   2  10      119.70      105.91     14.47 o 
   7   2  10      108.47       83.99      8.13 o 
   8   2  10      537.40      572.61     19.29 o 
   9   2  10      102.95      105.76     14.82 o 
  10   2  10       34.63       22.04      6.22 o 
  11   2  10      542.36      544.02     23.57 o 
 -12   3  10      198.38      185.55     28.64 o 
 -11   3  10        0.13        2.85      8.54 o 
 -10   3  10      142.34      127.85     14.56 o 
  -9   3  10        0.46        3.31      5.81 o 
  -8   3  10       48.40       29.79      7.72 o 
  -7   3  10      178.03      156.46     12.47 o 
  -6   3  10      205.82      199.52     11.82 o 
  -5   3  10      209.39      203.47     19.52 o 
  -4   3  10      477.29      493.24     13.88 o 
  -3   3  10      285.43      298.38     10.34 o 
  -2   3  10      103.44       99.67      7.39 o 
  -1   3  10     5149.31     5293.61     53.15 o 
   0   3  10       14.71        6.72      2.71 o 
   1   3  10      769.14      772.09     11.61 o 
   2   3  10     2552.40     2505.00     36.03 o 
   3   3  10      639.49      575.62     11.33 o 
   4   3  10     1483.33     1434.39     24.25 o 
   5   3  10        3.85       13.34      3.18 o 
   6   3  10      557.80      543.73     15.04 o 
   7   3  10      411.70      427.28     13.98 o 
   8   3  10       23.13       30.13      6.91 o 
   9   3  10      628.34      650.66     20.27 o 
  10   3  10        8.38        4.04     10.26 o 
  11   3  10      537.24      571.14     30.57 o 
 -12   4  10      166.77      146.48     30.01 o 
 -11   4  10       32.67       36.85     10.58 o 
 -10   4  10      318.07      285.27     24.11 o 
  -9   4  10      686.21      710.11     30.18 o 
  -8   4  10       72.95       46.50     13.12 o 
  -7   4  10      956.89      964.86     21.42 o 
  -6   4  10      374.91      369.14     12.33 o 
  -5   4  10      185.66      193.84     10.28 o 
  -4   4  10     1232.50     1196.06     22.95 o 
  -3   4  10      155.44      136.98      8.22 o 
  -2   4  10      240.44      266.41      6.51 o 
  -1   4  10     1803.08     1826.19     27.56 o 
   0   4  10      507.05      490.88     12.41 o 
   1   4  10      165.29      149.70      8.85 o 
   2   4  10      867.77      845.80     18.62 o 
   3   4  10      135.13      113.93      9.39 o 
   4   4  10       10.58        1.25      2.49 o 
   5   4  10       10.98        9.74      3.81 o 
   6   4  10       51.29       45.33      5.40 o 
   7   4  10       19.93       24.68      6.68 o 
   8   4  10      300.07      324.65     37.70 o 
   9   4  10        0.09       94.81     48.26 o 
  10   4  10       31.15       18.09     17.91 o 
 -11   5  10       90.37       85.93     17.65 o 
 -10   5  10      161.82      145.56     28.08 o 
  -9   5  10       66.29       74.85     20.21 o 
  -8   5  10      174.24      188.84     13.19 o 
  -7   5  10        1.49       -1.49      2.79 o 
  -6   5  10       47.36       53.41      5.99 o 
  -5   5  10      468.72      493.56     13.30 o 
  -4   5  10       74.25       74.85      5.42 o 
  -3   5  10      208.50      204.18      5.83 o 
  -2   5  10      355.88      367.27     10.83 o 
  -1   5  10        0.96        0.04      1.47 o 
   0   5  10      837.11      832.61     17.09 o 
   1   5  10      555.42      529.29     15.40 o 
   2   5  10       58.37       64.80      5.92 o 
   3   5  10     1258.59     1212.37     22.82 o 
   4   5  10      108.91      127.62      9.37 o 
   5   5  10        0.81        2.41      6.63 o 
   6   5  10       60.50       53.66      7.40 o 
   7   5  10      572.78      613.60     19.13 o 
   8   5  10      103.68      104.61      9.78 o 
   9   5  10       49.49       31.40     11.54 o 
  10   5  10      176.56      231.46     54.79 o 
 -11   6  10        0.29       -6.09      9.19 o 
 -10   6  10       19.68       16.30      9.46 o 
  -9   6  10      182.18      196.09     23.66 o 
  -8   6  10       47.38       31.24     16.04 o 
  -7   6  10      160.77      165.89     10.49 o 
  -6   6  10      244.39      252.26     11.28 o 
  -5   6  10       66.21       68.78      5.60 o 
  -4   6  10      548.30      577.44     12.79 o 
  -3   6  10       10.77       10.68      2.66 o 
  -2   6  10      727.29      758.69     12.19 o 
  -1   6  10        4.14        1.35      1.89 o 
   0   6  10       94.47       94.50      6.40 o 
   1   6  10     1174.80     1243.10     24.80 o 
   2   6  10      718.65      698.12     16.02 o 
   3   6  10       28.83       29.27      5.09 o 
   4   6  10       17.02       19.44      4.30 o 
   5   6  10       56.86       66.16      7.42 o 
   6   6  10       73.53       72.10      7.60 o 
   7   6  10       35.06       30.96      6.45 o 
   8   6  10       24.67       29.90      7.87 o 
   9   6  10        1.74        4.78      9.22 o 
 -10   7  10      531.69      607.37     31.24 o 
  -9   7  10      390.11      386.54     25.18 o 
  -8   7  10      304.62      325.16     17.90 o 
  -7   7  10      137.39      148.53     10.60 o 
  -6   7  10      992.79     1095.32     25.53 o 
  -5   7  10      809.58      867.15     20.75 o 
  -4   7  10        0.96        2.58      2.87 o 
  -3   7  10      981.37      998.85     20.25 o 
  -2   7  10      634.98      687.08     16.42 o 
  -1   7  10     1400.93     1349.88     22.72 o 
   0   7  10       13.77       16.19      3.25 o 
   1   7  10      927.71      911.53     20.95 o 
   2   7  10      307.64      284.83     10.67 o 
   3   7  10      110.44      112.67      8.51 o 
   4   7  10       30.87       21.11      4.64 o 
   5   7  10       15.37       12.59      4.12 o 
   6   7  10       95.60      104.65      9.03 o 
   7   7  10        0.57        5.14      5.08 o 
   8   7  10       51.72       37.51      8.53 o 
   9   7  10       83.79       54.42     23.95 o 
 -10   8  10       28.83       33.02     13.33 o 
  -9   8  10      431.38      445.29     22.57 o 
  -8   8  10        0.04       -4.22      6.04 o 
  -7   8  10       66.90       57.59      7.57 o 
  -6   8  10        9.18       -2.52      4.00 o 
  -5   8  10        0.75        0.64      3.38 o 
  -4   8  10        9.78        7.07      3.98 o 
  -3   8  10      373.94      342.11     15.13 o 
  -2   8  10       41.58       52.17      7.19 o 
  -1   8  10      143.71      146.28      8.14 o 
   0   8  10        1.55        0.37      2.74 o 
   1   8  10       80.12       66.80      6.72 o 
   2   8  10      338.98      321.34     12.59 o 
   3   8  10        2.95        2.82      3.49 o 
   4   8  10       92.99      108.23      9.59 o 
   5   8  10        9.65        7.93      5.05 o 
   6   8  10        6.01        7.14      5.52 o 
   7   8  10        1.09        2.27      5.78 o 
   8   8  10       60.80       55.16     10.08 o 
  -9   9  10        0.62       -8.19      8.19 o 
  -7   9  10        0.41       -5.06      6.04 o 
  -6   9  10       68.37       55.58     12.70 o 
  -5   9  10      133.04      125.83     11.49 o 
  -4   9  10        7.31        3.80      4.58 o 
  -3   9  10      501.48      541.19     19.55 o 
  -2   9  10        8.86        7.49      4.55 o 
  -1   9  10       49.55       40.72      6.93 o 
   0   9  10        9.17       10.04      3.85 o 
   1   9  10        0.38        7.20      3.46 o 
   2   9  10      165.02      152.13     10.75 o 
   3   9  10      216.31      224.94     14.89 o 
   4   9  10       91.28       90.89     10.69 o 
   5   9  10       55.30       51.27      9.74 o 
   6   9  10       93.83       96.08     11.74 o 
   7   9  10        5.71        1.47      6.14 o 
  -8  10  10       30.03       15.32     17.26 o 
  -7  10  10      285.00      346.76     27.07 o 
  -6  10  10      108.37      125.04     13.75 o 
  -5  10  10       18.86       15.30      5.94 o 
  -4  10  10      766.89      841.96     27.09 o 
  -3  10  10        0.03        0.98      4.43 o 
  -2  10  10      153.37      166.37     13.29 o 
  -1  10  10      175.59      146.24     12.56 o 
   0  10  10        6.86        2.83      5.19 o 
   1  10  10      319.23      317.69     15.59 o 
   2  10  10       22.60       16.37      6.56 o 
   3  10  10        7.50       13.74      6.92 o 
   4  10  10       28.75       30.52      7.67 o 
   5  10  10       19.15       29.34      8.25 o 
   6  10  10       28.35       21.90      8.97 o 
   7  10  10       38.78       26.07     10.35 o 
  -6  11  10       57.86       35.60     14.01 o 
  -5  11  10        6.05        0.14      5.27 o 
  -4  11  10        0.71        7.11      6.09 o 
  -3  11  10       21.35       20.87      6.89 o 
  -2  11  10        6.33        0.96      5.38 o 
  -1  11  10      171.28      184.29     17.12 o 
   0  11  10       12.41        6.76      5.98 o 
   1  11  10        0.31       -0.61      5.81 o 
   2  11  10      229.78      228.82     24.37 o 
   3  11  10      188.44      199.61     25.64 o 
   4  11  10      216.05      219.15     18.03 o 
   5  11  10      271.41      292.21     25.11 o 
   6  11  10        6.28        2.61     10.91 o 
  -6  12  10      136.00       98.60     24.38 o 
  -5  12  10       42.39       30.46     13.64 o 
  -4  12  10      234.82      245.69     20.44 o 
  -3  12  10        8.73        8.31      8.09 o 
  -2  12  10        1.79       -1.83      6.88 o 
  -1  12  10       33.49       31.85      9.44 o 
   0  12  10       45.17       36.07      9.78 o 
   1  12  10       61.75       63.19     13.37 o 
   2  12  10      526.91      536.14     35.33 o 
   3  12  10       93.59      108.50     18.89 o 
   4  12  10        8.18       18.81     13.38 o 
 -12   1  11        5.42       -7.17     20.91 o 
 -11   1  11      474.24      464.95     39.52 o 
 -10   1  11      226.22      195.63     23.70 o 
  -9   1  11     1111.61     1145.95     49.22 o 
  -8   1  11      532.19      561.48     32.82 o 
  -7   1  11       84.75       62.97     13.54 o 
  -6   1  11      556.43      613.89     24.24 o 
  -5   1  11     1414.08     1411.15     33.69 o 
  -4   1  11       57.01       68.54     12.06 o 
  -2   1  11     1289.23     1283.89     29.27 o 
  -1   1  11      496.74      505.61     12.64 o 
   0   1  11     2742.55     2729.19     59.02 o 
   1   1  11      127.85      132.01      6.17 o 
   2   1  11     2087.45     2004.58     28.28 o 
   3   1  11      521.36      488.31     10.03 o 
   4   1  11     1025.64      828.47     13.44 o 
   5   1  11      111.24      127.78     10.39 o 
   6   1  11       35.68       38.00      6.63 o 
   7   1  11       10.19       11.54      6.53 o 
   8   1  11        1.64        4.19      5.57 o 
   9   1  11        7.11        0.92      4.47 o 
  10   1  11      101.36       92.79     10.27 o 
  11   1  11        5.29       15.78      7.94 o 
 -12   2  11      339.09      380.27     45.33 o 
 -11   2  11      126.66      128.80     15.47 o 
 -10   2  11       87.48       76.20     15.04 o 
  -9   2  11      927.85      963.75     46.12 o 
  -8   2  11        0.80       -5.65      7.94 o 
  -7   2  11      840.79      816.26     59.20 o 
  -6   2  11       13.72        8.12      4.10 o 
  -5   2  11       36.13       50.71     11.56 o 
  -4   2  11     2130.07     2064.41     35.90 o 
  -3   2  11       24.10       28.71      4.28 o 
  -2   2  11      452.81      166.54     26.90 o 
  -1   2  11     2008.75     2050.41     31.65 o 
   0   2  11     1105.98     1143.72     22.28 o 
   1   2  11     7142.38     6912.47     70.87 o 
   2   2  11      731.77      728.39     13.70 o 
   3   2  11       17.95       21.07      2.74 o 
   4   2  11      837.31      761.98     15.00 o 
   5   2  11      583.15      590.29     15.37 o 
   6   2  11       19.96       24.44      4.72 o 
   7   2  11        7.52        4.60     14.36 o 
   8   2  11       12.12       17.47     15.71 o 
   9   2  11      257.59      267.75     31.11 o 
  10   2  11      258.68      268.36     33.64 o 
  11   2  11       99.00      104.04     16.75 o 
 -11   3  11       48.71       49.59     10.74 o 
 -10   3  11      225.85      245.72     19.85 o 
  -9   3  11       14.87       12.10      7.00 o 
  -8   3  11       62.38       40.07     13.43 o 
  -7   3  11       85.57       85.47     11.55 o 
  -6   3  11        0.30       -1.90      2.55 o 
  -5   3  11       27.59        9.92      5.43 o 
  -4   3  11       27.52       10.15      3.23 o 
  -3   3  11        0.06       -1.06      2.29 o 
  -2   3  11       96.29       96.27      6.12 o 
  -1   3  11        0.01       -0.08      1.61 o 
   0   3  11      240.81      224.29     13.54 o 
   1   3  11     1179.02     1179.61     19.60 o 
   2   3  11      563.61      519.14     11.23 o 
   3   3  11      563.46      610.06     12.07 o 
   4   3  11      812.01      727.27     14.65 o 
   5   3  11      277.52      244.66     10.40 o 
   6   3  11      391.02      409.92     13.35 o 
   7   3  11       49.43       41.70      5.69 o 
   8   3  11      503.41      540.53     20.30 o 
   9   3  11       12.10        9.86     17.18 o 
  10   3  11      232.25      265.29     34.75 o 
  11   3  11       40.52       44.88     18.25 o 
 -11   4  11       29.81       24.88     11.86 o 
 -10   4  11      274.89      252.26     27.85 o 
  -9   4  11      188.38      173.87     23.24 o 
  -8   4  11        0.45       -4.76      4.76 o 
  -7   4  11      842.02      881.44     20.55 o 
  -6   4  11      268.44      236.26     30.12 o 
  -5   4  11      317.72      342.82     12.91 o 
  -4   4  11      615.88      654.20     16.33 o 
  -3   4  11      238.09      212.65      8.75 o 
  -2   4  11     1168.67     1180.84     21.34 o 
  -1   4  11      749.17      719.97     15.53 o 
   0   4  11      538.08      520.14     13.33 o 
   1   4  11      219.52      211.27      9.15 o 
   2   4  11      199.20      197.86      9.90 o 
   3   4  11      654.70      599.39     14.71 o 
   4   4  11        0.14       -0.15      6.74 o 
   5   4  11      183.56      157.82     21.36 o 
   6   4  11      118.78      100.08     11.33 o 
   7   4  11      109.17      116.63     17.17 o 
   8   4  11       32.00       40.95     16.67 o 
   9   4  11        2.66      111.39     50.51 o 
  10   4  11      354.16      304.06     46.96 o 
 -11   5  11        2.70        0.97      9.54 o 
 -10   5  11      391.21      458.12     27.03 o 
  -9   5  11        0.05        2.04      6.88 o 
  -8   5  11      177.36      187.48     30.04 o 
  -7   5  11      140.18      149.48      9.46 o 
  -6   5  11        0.92       -1.61      3.19 o 
  -5   5  11      337.61      345.51     10.70 o 
  -4   5  11        6.86        3.30      2.36 o 
  -3   5  11      298.66      260.73      9.23 o 
  -2   5  11     1171.09     1137.76     20.55 o 
  -1   5  11     1432.20     1471.43     22.34 o 
   0   5  11       23.41       28.83      4.63 o 
   1   5  11        3.17        1.45      2.71 o 
   2   5  11      733.71      653.42     16.21 o 
   3   5  11      325.74      335.35     12.84 o 
   4   5  11      424.92      403.39     15.49 o 
   5   5  11       11.85       15.81      9.25 o 
   6   5  11      707.85      698.37     22.26 o 
   7   5  11        9.97        9.72     16.99 o 
   8   5  11      180.03      176.35     21.25 o 
   9   5  11      380.19      312.27     44.00 o 
 -11   6  11      190.31      250.37     34.49 o 
 -10   6  11       14.27       12.74      9.16 o 
  -9   6  11       58.00       43.72     12.71 o 
  -8   6  11       22.96        5.13      7.04 o 
  -7   6  11        6.33       -0.57      4.60 o 
  -6   6  11       84.50       96.18      8.27 o 
  -5   6  11       92.00       90.99      7.15 o 
  -4   6  11       28.32       23.03      3.58 o 
  -3   6  11      290.08      309.16     12.21 o 
  -2   6  11      763.64      727.74     16.93 o 
  -1   6  11       71.76       67.07      6.00 o 
   0   6  11      560.31      606.65     14.60 o 
   1   6  11      173.00      185.10     10.06 o 
   2   6  11     1357.20     1393.20     32.01 o 
   3   6  11      368.06      351.13     13.05 o 
   4   6  11      483.41      489.62     17.86 o 
   5   6  11     1169.43     1188.11     26.19 o 
   6   6  11        0.78        3.10      4.63 o 
   7   6  11      166.71      145.44     11.06 o 
   8   6  11      165.94      157.80     14.67 o 
   9   6  11        5.55        1.39     11.97 o 
 -10   7  11        0.99       -7.90      9.36 o 
  -9   7  11       62.37       45.03     12.24 o 
  -8   7  11       63.76       46.05     17.04 o 
  -7   7  11       23.55       10.42      6.50 o 
  -6   7  11       96.25      122.66      9.66 o 
  -5   7  11        1.76       -1.20      3.33 o 
  -4   7  11      151.79      151.53     11.21 o 
  -3   7  11       43.11       51.46      6.03 o 
  -2   7  11       25.13       16.52      5.66 o 
  -1   7  11        8.08        5.15      3.00 o 
   0   7  11       25.32       17.28      3.23 o 
   1   7  11      269.01      268.46     12.09 o 
   2   7  11       21.52       15.97      3.65 o 
   3   7  11        3.34        9.62      4.41 o 
   4   7  11        4.93        2.04      3.89 o 
   5   7  11       41.70       45.88      6.53 o 
   6   7  11       99.19      105.94     10.02 o 
   7   7  11       62.46       56.04      9.26 o 
   8   7  11        5.76        0.72      6.18 o 
  -9   8  11        3.41      -11.32     11.32 o 
  -8   8  11       71.96       36.17     30.31 o 
  -7   8  11      285.14      268.25     21.97 o 
  -6   8  11       95.70       90.66     11.00 o 
  -5   8  11        0.47        0.73      3.79 o 
  -4   8  11      129.22      145.95     11.83 o 
  -3   8  11      256.26      254.84     21.32 o 
  -2   8  11      134.59      144.39     11.37 o 
  -1   8  11        0.11       -2.67      2.67 o 
   0   8  11        1.07       -1.77      2.71 o 
   1   8  11      233.64      234.94     17.06 o 
   2   8  11        5.25        4.17      3.60 o 
   3   8  11     1058.64      995.20     23.68 o 
   4   8  11      348.62      339.87     15.42 o 
   5   8  11      233.07      239.96     18.83 o 
   6   8  11       42.27       44.50      8.60 o 
   7   8  11      307.80      333.04     19.93 o 
   8   8  11      386.61      393.83     21.36 o 
  -8   9  11      107.90      101.55     16.66 o 
  -7   9  11       14.88        5.00      8.85 o 
  -6   9  11       11.51        6.87      5.68 o 
  -5   9  11       24.10       13.26      5.25 o 
  -4   9  11        2.28        4.10      4.59 o 
  -3   9  11       10.79        4.15      4.37 o 
  -2   9  11        6.08        4.09      4.73 o 
  -1   9  11       97.76      111.91     14.53 o 
   0   9  11       97.99      104.68     13.99 o 
   1   9  11      177.95      196.74     14.65 o 
   2   9  11       46.55       52.38      7.70 o 
   3   9  11      287.24      283.39     16.68 o 
   4   9  11     1099.19     1168.27     32.76 o 
   5   9  11      158.08      158.99     14.32 o 
   6   9  11      175.91      190.29     18.29 o 
   7   9  11       73.94       70.07     10.86 o 
  -8  10  11       11.41       -1.37     12.21 o 
  -7  10  11       71.13       39.50     49.85 o 
  -6  10  11        1.43        1.02      5.98 o 
  -5  10  11      455.90      493.75     20.81 o 
  -4  10  11       40.11       31.20      9.84 o 
  -3  10  11       33.51       33.20      7.38 o 
  -2  10  11      208.49      231.61     15.63 o 
  -1  10  11      104.45      106.68     12.34 o 
   0  10  11      242.66      285.76     19.51 o 
   1  10  11      370.66      411.12     43.23 o 
   2  10  11       73.08       76.09     14.62 o 
   3  10  11       11.98       10.88     15.45 o 
   4  10  11        3.03        4.02      6.14 o 
   5  10  11      247.41      248.37     31.70 o 
   6  10  11       63.19       52.02     11.66 o 
   7  10  11       21.24       12.51     15.79 o 
  -6  11  11        3.42       -2.95      7.59 o 
  -5  11  11       60.84       36.65      9.98 o 
  -4  11  11      138.95      116.61     12.64 o 
  -3  11  11        1.80        3.16      5.94 o 
  -2  11  11        4.86        1.19      5.13 o 
  -1  11  11       43.20       42.11      9.39 o 
   0  11  11       23.22       28.35      8.79 o 
   1  11  11       84.18       75.17     15.33 o 
   2  11  11       79.84       64.96     27.10 o 
   3  11  11       31.96       16.61     10.54 o 
   4  11  11       47.05       25.42     12.48 o 
   5  11  11       17.24       15.75     12.77 o 
  -4  12  11       80.66       68.06     22.03 o 
  -3  12  11        0.31        1.17      7.45 o 
  -2  12  11      143.04      129.43     16.10 o 
  -1  12  11       10.52       -0.73      6.77 o 
   0  12  11      182.88      192.84     18.94 o 
   1  12  11       66.58       49.13     17.61 o 
   2  12  11      193.81      188.36     34.46 o 
 -11   0  12       38.30       45.62     22.50 o 
 -10   0  12      663.96      672.70     77.24 o 
  -9   0  12      263.02      300.81     39.36 o 
  -8   0  12      526.38      552.65     46.10 o 
  -7   0  12      248.56      296.47     36.39 o 
  -6   0  12      411.28      457.72     28.67 o 
  -5   0  12        6.90        9.65      7.71 o 
  -4   0  12       50.25       31.13     11.15 o 
  -3   0  12      928.59      606.01     56.24 o 
  -2   0  12       43.58       18.75     12.88 o 
  -1   0  12      413.34      428.39     20.66 o 
   0   0  12     2754.14     2563.43     50.19 o 
   1   0  12     1838.36     1768.58     34.74 o 
   2   0  12      590.27      559.22     16.83 o 
   3   0  12        1.13       11.40      6.28 o 
   4   0  12      319.66      330.24     24.06 o 
   5   0  12      480.85      469.38     43.86 o 
   6   0  12        9.96       12.18      5.68 o 
   7   0  12     1436.51     1410.66     39.33 o 
   8   0  12      142.11      151.06     19.67 o 
   9   0  12      253.13      267.82     19.86 o 
  10   0  12      958.46      922.86     38.17 o 
  11   0  12      118.08      121.81     25.22 o 
 -11   1  12      186.33      149.02     27.25 o 
 -10   1  12      484.50      468.74     33.75 o 
  -9   1  12      155.81      144.02     20.96 o 
  -8   1  12      628.90      661.52     40.43 o 
  -7   1  12       24.43       21.97     10.01 o 
  -6   1  12        9.18        1.99      4.66 o 
  -5   1  12       44.92       47.92      9.52 o 
  -4   1  12      149.32      125.91     17.71 o 
  -3   1  12      205.30      214.27     13.55 o 
  -2   1  12      246.57      260.79     18.45 o 
  -1   1  12       19.53       22.09      3.60 o 
   0   1  12       47.40       50.28      4.40 o 
   1   1  12      571.51      556.71     17.64 o 
   2   1  12      368.50      376.37      9.44 o 
   3   1  12       15.34       11.90      4.85 o 
   4   1  12      491.79      464.48     11.57 o 
   5   1  12       41.30       27.86      6.13 o 
   6   1  12      500.64      472.45     15.12 o 
   7   1  12       82.24       82.48      7.89 o 
   8   1  12       99.86      107.16      9.28 o 
   9   1  12        2.03        4.60      4.98 o 
  10   1  12        3.58       -1.94      6.44 o 
 -11   2  12      203.03      221.15     20.02 o 
 -10   2  12       56.88       42.80     21.54 o 
  -9   2  12       40.79       58.55     18.88 o 
  -8   2  12      764.86      785.41     40.90 o 
  -7   2  12        0.03       -0.45      8.49 o 
  -6   2  12       88.47       86.12     12.74 o 
  -5   2  12      625.81      621.04     33.62 o 
  -4   2  12        0.77       -0.57      4.87 o 
  -3   2  12        0.85        0.85      3.00 o 
  -2   2  12     1059.82     1029.49     23.89 o 
  -1   2  12      243.39      237.93     10.76 o 
   0   2  12      176.71      174.85      9.70 o 
   1   2  12      227.74      220.52      7.60 o 
   2   2  12      138.62      141.03      6.55 o 
   3   2  12        2.92       -0.23      5.46 o 
   4   2  12      362.68      323.75      9.70 o 
   5   2  12      120.56      115.80      8.11 o 
   6   2  12      121.86      127.06     11.50 o 
   7   2  12      333.91      315.03     22.58 o 
   8   2  12       13.16        8.02     10.63 o 
   9   2  12      441.68      482.25     24.49 o 
  10   2  12       81.58       52.50     12.15 o 
 -11   3  12        5.75        7.12      8.46 o 
 -10   3  12      967.68     1071.80     37.64 o 
  -9   3  12       29.50       35.02      9.17 o 
  -8   3  12      105.52       97.88     15.99 o 
  -7   3  12      153.29      126.70     28.35 o 
  -6   3  12        0.00       -3.57      3.57 o 
  -5   3  12      114.03      123.76      8.96 o 
  -4   3  12      227.51      197.69      9.43 o 
  -3   3  12       13.88        8.04      5.43 o 
  -2   3  12      374.40      344.93     13.15 o 
  -1   3  12       42.29       49.12      4.75 o 
   0   3  12       92.34       88.62      6.84 o 
   1   3  12      277.76      260.67     10.11 o 
   2   3  12      230.35      231.33     13.94 o 
   3   3  12        8.49        3.11      4.40 o 
   4   3  12      353.94      339.85     12.02 o 
   5   3  12        4.72        3.56      3.65 o 
   6   3  12      911.75      895.35     25.32 o 
   7   3  12      353.82      352.64     19.72 o 
   8   3  12      142.10      117.80     14.86 o 
   9   3  12      204.80      173.50     25.11 o 
  10   3  12       49.13       44.05     11.91 o 
 -11   4  12       61.83       47.30     15.76 o 
 -10   4  12       29.32       23.77      9.16 o 
  -9   4  12      298.71      332.21     22.50 o 
  -8   4  12        4.78        6.73      6.22 o 
  -6   4  12       18.58       10.91      6.90 o 
  -5   4  12      317.77      323.86     19.67 o 
  -4   4  12      519.32      518.92     14.53 o 
  -3   4  12      689.00      757.73     16.97 o 
  -2   4  12      895.39      891.76     18.39 o 
  -1   4  12      236.21      236.09     11.01 o 
   0   4  12        3.43        1.26      2.62 o 
   1   4  12     2327.93     2335.68     35.63 o 
   2   4  12        0.70        2.33      5.03 o 
   3   4  12     1395.74     1413.96     30.56 o 
   4   4  12      230.68      216.46     13.04 o 
   5   4  12      189.93      158.88     11.70 o 
   6   4  12      310.28      281.85     16.12 o 
   7   4  12        1.04       88.87     50.98 o 
   8   4  12        4.15       80.48     48.17 o 
   9   4  12       15.20      144.03     56.09 o 
  10   4  12      108.00      114.93     17.24 o 
 -11   5  12       46.95       43.48     18.06 o 
 -10   5  12       49.84       62.10     13.97 o 
  -9   5  12       14.28        9.65      8.04 o 
  -8   5  12      111.76      106.25     37.52 o 
  -7   5  12      220.23      251.14     19.98 o 
  -6   5  12      344.37      351.60     13.15 o 
  -5   5  12        3.54        2.39      3.09 o 
  -4   5  12       25.63       41.06      4.39 o 
  -3   5  12      877.09      935.33     24.51 o 
  -2   5  12       16.37       18.54      5.24 o 
  -1   5  12      141.49      162.32     11.27 o 
   0   5  12      516.75      516.25     15.80 o 
   1   5  12      193.07      169.64      9.14 o 
   2   5  12      916.51      975.29     21.10 o 
   3   5  12       11.08        9.01      3.56 o 
   4   5  12        0.62        7.59      4.09 o 
   5   5  12      536.84      548.38     19.63 o 
   6   5  12       59.02       71.98      8.86 o 
   7   5  12       40.26       58.69     12.37 o 
   8   5  12      117.15      127.06     11.16 o 
   9   5  12       67.23      111.56     16.58 o 
 -10   6  12        1.90        4.83      9.66 o 
  -9   6  12       88.44       76.08     20.31 o 
  -8   6  12       22.28        4.54      7.04 o 
  -7   6  12       27.51       18.70     14.26 o 
  -6   6  12       11.53        5.06      4.79 o 
  -5   6  12       10.34        4.23      3.27 o 
  -4   6  12      165.13      163.04     11.46 o 
  -3   6  12       40.58       49.04      5.51 o 
  -2   6  12       31.98       12.88      4.16 o 
  -1   6  12      425.39      412.61     13.02 o 
   0   6  12       14.29        9.81      3.95 o 
   1   6  12       78.05       96.84      7.80 o 
   2   6  12      239.99      229.55     11.33 o 
   3   6  12      213.66      186.99     10.62 o 
   4   6  12      317.93      301.46     16.90 o 
   5   6  12      288.54      299.02     14.49 o 
   6   6  12       61.36       54.00      7.35 o 
   7   6  12        0.10        3.39      5.57 o 
   8   6  12       85.36       95.51     12.08 o 
  -9   7  12      119.95       95.23     23.46 o 
  -8   7  12      134.22       41.16     44.95 o 
  -7   7  12       22.65        4.44     10.83 o 
  -6   7  12      636.52      625.32     48.49 o 
  -5   7  12      178.54      209.11     13.03 o 
  -4   7  12      311.60      349.01     15.34 o 
  -3   7  12      142.73      138.83     10.89 o 
  -2   7  12      622.47      607.72     16.43 o 
  -1   7  12     1721.00     1720.28     30.42 o 
   0   7  12      371.00      378.92     15.33 o 
   1   7  12      112.97      115.96      8.09 o 
   2   7  12     2085.38     2142.88     34.19 o 
   3   7  12      378.75      367.28     14.36 o 
   4   7  12     1315.92     1310.37     28.55 o 
   5   7  12      175.42      180.62     15.37 o 
   6   7  12        0.28        2.40      5.41 o 
   7   7  12      851.42      826.16     28.21 o 
   8   7  12       24.29       18.44      7.72 o 
  -8   8  12        0.04       -9.33      9.33 o 
  -6   8  12        7.90       12.59      5.77 o 
  -5   8  12      127.27      146.25     11.99 o 
  -4   8  12      243.04      265.35     15.04 o 
  -3   8  12      405.83      424.81     26.12 o 
  -2   8  12       52.01       37.73      7.21 o 
  -1   8  12      630.82      673.43     24.80 o 
   0   8  12       61.94       70.10      7.21 o 
   1   8  12      396.65      416.06     14.69 o 
   2   8  12        6.33        0.88      3.49 o 
   3   8  12      237.55      237.71     12.98 o 
   4   8  12       16.98        7.64      4.35 o 
   5   8  12        7.15       19.88      9.05 o 
   6   8  12        2.14       -2.73      5.38 o 
   7   8  12       11.41        5.05      6.05 o 
   8   8  12       27.75       28.08     16.52 o 
  -7   9  12        9.52       -0.56     10.28 o 
  -6   9  12      100.87      136.55     14.25 o 
  -5   9  12        0.00        2.51      4.54 o 
  -4   9  12       64.44       75.48      9.68 o 
  -3   9  12       30.04       16.53      8.61 o 
  -2   9  12      136.31      134.59     15.63 o 
  -1   9  12      102.54       94.48     10.41 o 
   0   9  12      838.39      866.77     26.26 o 
   1   9  12       13.13        8.16      4.84 o 
   2   9  12      216.62      215.19     13.53 o 
   3   9  12      109.44      121.34     12.47 o 
   4   9  12       73.56       65.32     12.91 o 
   5   9  12      209.92      215.82     16.88 o 
   6   9  12       72.63       94.69     12.29 o 
   7   9  12       24.99       29.48     14.96 o 
  -7  10  12       85.20       77.86     20.30 o 
  -6  10  12       52.75       28.35     12.38 o 
  -5  10  12      323.17      346.43     27.67 o 
  -4  10  12       98.91      111.52     12.17 o 
  -3  10  12        0.19       -1.36      4.81 o 
  -2  10  12      180.73      216.97     15.74 o 
  -1  10  12      253.42      277.25     25.10 o 
   0  10  12        4.12        7.43      5.15 o 
   1  10  12      710.41      739.60     41.13 o 
   2  10  12        4.70        2.86      8.35 o 
   3  10  12       79.95       73.88     14.39 o 
   4  10  12      476.18      501.67     50.60 o 
   5  10  12      226.22      231.63     17.98 o 
   6  10  12       18.28        4.82      8.86 o 
  -6  11  12       37.42       26.32     16.13 o 
  -5  11  12       37.91       30.77     10.73 o 
  -4  11  12       26.57       23.85     10.98 o 
  -3  11  12       23.61       20.41      6.86 o 
  -2  11  12        4.80       11.46      6.06 o 
  -1  11  12      156.92      147.80     16.43 o 
   0  11  12      308.27      331.13     22.63 o 
   1  11  12        5.42        4.41      9.88 o 
   2  11  12        4.22        5.73     10.95 o 
   3  11  12       69.09       64.05     15.19 o 
  -2  12  12       46.76        7.33     22.59 o 
  -1  12  12       46.86       14.00     23.32 o 
 -10   1  13       40.03       29.22     13.59 o 
  -9   1  13        1.11       -5.62      8.99 o 
  -8   1  13       59.85       49.03     14.06 o 
  -7   1  13        8.45       10.67      8.90 o 
  -6   1  13      692.42      703.20     28.42 o 
  -5   1  13       10.83        4.62      5.61 o 
  -4   1  13      642.42      343.71     53.81 o 
  -2   1  13      119.10      125.28     19.21 o 
  -1   1  13     4488.79     4490.16     56.98 o 
   0   1  13        7.39        0.51      3.46 o 
   1   1  13      110.70      105.14      7.00 o 
   2   1  13      984.48     1015.14     24.27 o 
   3   1  13      136.07      124.08      8.17 o 
   4   1  13      867.52      877.72     25.37 o 
   5   1  13      990.58      958.84     21.76 o 
   6   1  13        0.04       -0.03      5.41 o 
   7   1  13      814.40      775.95     24.54 o 
   8   1  13       10.64        6.91      6.28 o 
   9   1  13        5.34        1.76      6.12 o 
  10   1  13       97.40      103.64     23.40 o 
 -11   2  13       23.37       19.01     14.81 o 
 -10   2  13       13.64       -6.86      8.32 o 
  -9   2  13       63.55       48.23     17.81 o 
  -8   2  13      179.06      235.80     30.25 o 
  -7   2  13      615.17      563.45     53.16 o 
  -6   2  13       82.92       64.94     14.18 o 
  -5   2  13      742.24      714.20     37.44 o 
  -4   2  13      505.52      568.99     25.72 o 
  -3   2  13       53.36       65.54      8.14 o 
  -2   2  13      167.14      176.89     10.55 o 
  -1   2  13       41.87       43.78      6.37 o 
   0   2  13      141.32      118.18      6.49 o 
   1   2  13      908.64      885.64     16.41 o 
   2   2  13      111.10       84.59      5.87 o 
   3   2  13      624.33      644.18     18.75 o 
   4   2  13      369.70      378.71     10.88 o 
   5   2  13      448.41      488.22     18.01 o 
   6   2  13      321.79      300.30     31.40 o 
   7   2  13       55.75       48.56      9.06 o 
   8   2  13      453.76      507.01     20.71 o 
   9   2  13      465.28      467.59     22.12 o 
  10   2  13      178.21      189.84     31.02 o 
 -11   3  13      131.16       92.42     21.53 o 
 -10   3  13      115.31      124.61     15.49 o 
  -9   3  13       81.14       92.76     13.20 o 
  -8   3  13       70.71       75.49     15.42 o 
  -7   3  13      517.75      459.07     31.61 o 
  -6   3  13       89.24       99.10     14.51 o 
  -5   3  13       38.13       41.42     11.48 o 
  -4   3  13       58.79       53.62      7.39 o 
  -3   3  13       28.61       17.70      4.54 o 
  -2   3  13      338.67      298.73     12.35 o 
  -1   3  13      221.90      222.91     15.69 o 
   0   3  13        4.54        1.74      2.83 o 
   1   3  13      931.99      899.47     19.79 o 
   2   3  13      232.98      219.46     12.55 o 
   3   3  13       14.47       10.62      6.66 o 
   4   3  13        1.72        2.52      4.39 o 
   5   3  13       34.88       24.91      7.01 o 
   6   3  13        4.29       11.90      7.73 o 
   7   3  13       25.98      149.61     57.48 o 
   8   3  13      645.42      666.53     24.07 o 
   9   3  13        5.07        7.94     13.14 o 
  10   3  13      326.88      334.44     36.54 o 
 -10   4  13        0.38        7.36      8.49 o 
  -9   4  13       18.18       19.67      8.86 o 
  -8   4  13        5.64        7.58      6.78 o 
  -7   4  13       22.01        9.22      8.43 o 
  -6   4  13       59.34       48.45     19.43 o 
  -5   4  13      213.53      235.39     18.73 o 
  -4   4  13      109.59      102.12     10.08 o 
  -3   4  13      849.36      821.92     18.21 o 
  -2   4  13       57.62       75.00      7.62 o 
  -1   4  13       75.47       81.63      8.66 o 
   0   4  13      594.58      586.18     19.15 o 
   1   4  13      309.48      307.82     11.11 o 
   2   4  13       40.94       33.23      4.82 o 
   3   4  13      762.79      718.58     18.94 o 
   4   4  13      216.81      193.49     14.70 o 
   5   4  13       23.86       18.94      9.96 o 
   6   4  13      447.01      402.27     32.59 o 
   7   4  13       47.08       48.57     10.96 o 
   8   4  13      270.55      236.12     23.81 o 
   9   4  13       22.30       27.79     25.15 o 
 -10   5  13      343.54      400.21     29.55 o 
  -9   5  13        7.23       13.40      9.52 o 
  -8   5  13       66.53       33.74     14.43 o 
  -7   5  13      300.75      336.44     22.14 o 
  -6   5  13      179.98      191.94     13.84 o 
  -5   5  13      219.68      238.00      9.42 o 
  -4   5  13        0.28       -1.30      2.40 o 
  -3   5  13        0.80        2.78      2.89 o 
  -2   5  13       47.16       41.43      5.57 o 
  -1   5  13        0.62       -2.70      2.70 o 
   0   5  13      170.53      175.44     16.41 o 
   1   5  13       70.63       67.99      6.51 o 
   2   5  13        8.45        3.74      3.22 o 
   3   5  13      270.84      260.20     12.02 o 
   4   5  13      157.89      132.61     16.98 o 
   5   5  13       99.55      112.17     10.63 o 
   6   5  13        3.33        7.40     13.88 o 
   7   5  13      227.62      227.06     29.04 o 
   8   5  13        6.54      103.06     53.16 o 
   9   5  13       92.23       65.26     21.19 o 
 -10   6  13        0.63       -6.52     12.60 o 
  -9   6  13      531.92      476.38     91.88 o 
  -8   6  13     1015.67      288.47     71.39 o 
  -6   6  13      395.07      418.35     43.25 o 
  -5   6  13        1.20       -1.72      3.60 o 
  -4   6  13     1123.64     1125.15     23.12 o 
  -3   6  13       23.00       18.95      4.31 o 
  -2   6  13        0.24        0.42      2.91 o 
  -1   6  13      113.90      114.79      9.72 o 
   0   6  13       19.79       13.24      5.51 o 
   1   6  13        7.80        8.47      4.40 o 
   2   6  13       14.20        6.72      3.99 o 
   3   6  13       24.64       22.50      4.98 o 
   4   6  13       54.73       62.77      8.38 o 
   5   6  13       82.68       94.26     12.49 o 
   6   6  13      365.03      379.27     16.54 o 
   7   6  13      577.92      580.87     20.42 o 
   8   6  13       12.45        8.95     11.31 o 
  -8   7  13        5.34       -6.04     11.63 o 
  -7   7  13       33.56       -2.44     15.88 o 
  -6   7  13       92.76       69.40     35.14 o 
  -5   7  13       75.38       88.07      9.34 o 
  -4   7  13      108.78      120.99     10.53 o 
  -3   7  13        5.22        2.89      3.91 o 
  -2   7  13       10.19        9.15      3.79 o 
  -1   7  13      187.36      207.09     11.03 o 
   0   7  13      163.61      173.25     12.17 o 
   1   7  13       45.32       43.10      7.60 o 
   2   7  13        0.00       -2.75      3.40 o 
   3   7  13       86.53       81.80      8.24 o 
   4   7  13       33.22       36.97      6.54 o 
   5   7  13        0.02        3.21      4.45 o 
   6   7  13       17.70       21.76      7.33 o 
   7   7  13        5.57       -0.47      6.40 o 
   8   7  13       16.85       21.67     14.39 o 
  -7   8  13       34.05        0.00     13.43 o 
  -5   8  13       18.46        6.96      5.06 o 
  -4   8  13      150.00      163.14     12.73 o 
  -3   8  13      216.31      241.25     14.86 o 
  -2   8  13        7.40        4.80      4.52 o 
  -1   8  13        1.71       -3.76      3.76 o 
   0   8  13      279.97      299.30     17.98 o 
   1   8  13      155.03      141.10     10.31 o 
   2   8  13        7.79        2.61      4.52 o 
   3   8  13      365.56      344.07     16.06 o 
   4   8  13        2.75        2.37      4.50 o 
   5   8  13        1.65        1.40      5.50 o 
   6   8  13        1.60       -1.85      6.98 o 
   7   8  13       45.09       50.21     15.71 o 
  -6   9  13        1.13        0.39      6.18 o 
  -5   9  13      330.08      354.60     18.70 o 
  -4   9  13       61.85       65.37      9.31 o 
  -3   9  13       90.96      100.27     10.69 o 
  -2   9  13        0.05       -2.34      4.26 o 
  -1   9  13      182.79      199.03     14.52 o 
   0   9  13      323.48      342.86     22.44 o 
   1   9  13      177.84      179.65     16.85 o 
   2   9  13       36.47       30.16     11.88 o 
   3   9  13      298.71      347.55     22.64 o 
   4   9  13      362.18      335.61     21.82 o 
   5   9  13        5.44        3.40      7.08 o 
   6   9  13       34.06       33.32     10.74 o 
  -6  10  13       18.02       13.83     14.64 o 
  -5  10  13      317.94      353.04     22.31 o 
  -4  10  13        5.90        2.84      5.38 o 
  -3  10  13       24.99       28.71      7.57 o 
  -2  10  13       39.19       43.46      9.57 o 
  -1  10  13        0.05       -4.86      4.86 o 
   0  10  13       15.93       10.88      6.91 o 
   1  10  13      163.58      161.98     21.37 o 
   2  10  13       51.19       29.11     22.61 o 
   3  10  13      583.37      562.67     35.27 o 
   4  10  13        2.02        8.37     10.27 o 
   5  10  13      251.12      250.65     32.73 o 
  -4  11  13       50.32       57.56     19.61 o 
  -3  11  13       25.17        4.77      8.43 o 
  -2  11  13       69.02       54.29     21.84 o 
  -1  11  13      268.28      243.34     20.34 o 
   0  11  13      191.48      213.72     25.37 o 
   1  11  13      254.31      218.83     28.01 o 
 -10   0  14      444.28      464.69     50.30 o 
  -9   0  14      326.92      322.95     42.73 o 
  -8   0  14      205.46      212.28     35.15 o 
  -7   0  14      455.42      488.43     46.24 o 
  -6   0  14     2274.73     2054.15    135.00 o 
  -5   0  14       79.23       70.99     16.47 o 
  -4   0  14      781.39      832.33     50.52 o 
  -3   0  14       48.73       37.20     13.99 o 
  -2   0  14      141.96      129.07     12.87 o 
  -1   0  14      182.92      170.90     22.32 o 
   0   0  14      129.32      128.58     15.09 o 
   1   0  14      127.10      121.80     14.43 o 
   2   0  14      309.63      310.26     13.31 o 
   3   0  14       23.11       17.38      4.64 o 
   4   0  14       14.70       26.39     12.67 o 
   5   0  14       50.69       50.74     10.05 o 
   6   0  14       34.02       33.77      8.63 o 
   7   0  14        7.34       11.30      6.97 o 
   8   0  14      556.22      664.32     53.08 o 
   9   0  14      101.05      149.64     28.02 o 
 -10   1  14       22.16       17.42     12.70 o 
  -9   1  14       43.35       39.83     13.46 o 
  -8   1  14      222.29      229.38     25.81 o 
  -7   1  14       41.08       40.07     13.35 o 
  -6   1  14       32.81       45.74      9.92 o 
  -5   1  14      631.08      574.71     27.07 o 
  -4   1  14      193.15      159.82     18.37 o 
  -3   1  14      448.70      463.54     38.22 o 
  -1   1  14      297.11      313.33     10.90 o 
   0   1  14      379.14      384.67     10.97 o 
   1   1  14        9.21        6.23      2.57 o 
   2   1  14        0.06        1.44      3.09 o 
   3   1  14      120.11      113.16     10.53 o 
   4   1  14       42.77       42.18      6.55 o 
   5   1  14        5.00        5.46      6.50 o 
   6   1  14       25.69       37.90     16.53 o 
   7   1  14       44.39       46.17      7.78 o 
   8   1  14      318.73      390.26     22.58 o 
   9   1  14      196.34      249.56     23.07 o 
 -10   2  14        8.18       -0.12     10.23 o 
  -9   2  14      169.37      174.22     20.73 o 
  -8   2  14       13.67       10.80      8.32 o 
  -7   2  14      142.43      130.04     24.50 o 
  -6   2  14      216.44      221.83     20.71 o 
  -5   2  14       16.23        3.47      6.04 o 
  -4   2  14     1078.96     1021.17     36.39 o 
  -3   2  14        8.54        1.30      7.14 o 
  -2   2  14        0.15       -1.61      4.18 o 
  -1   2  14      428.75      426.76     15.34 o 
   0   2  14      429.85      420.48     13.38 o 
   1   2  14       18.68       23.62      4.14 o 
   2   2  14      356.35      308.80     11.18 o 
   3   2  14      298.15      297.97     12.17 o 
   4   2  14       20.13       18.74      5.89 o 
   5   2  14       80.39       83.04      9.23 o 
   6   2  14      374.53      409.27     40.75 o 
   7   2  14       57.48       48.45      8.17 o 
   8   2  14       10.60        8.12     13.01 o 
   9   2  14       40.43       38.16     17.27 o 
 -10   3  14      308.66      266.05     28.46 o 
  -9   3  14       49.27       56.51     19.81 o 
  -8   3  14      265.66      261.06     24.70 o 
  -7   3  14      467.41      421.63     37.39 o 
  -6   3  14      231.13      231.37     16.40 o 
  -5   3  14      446.98      440.61     23.84 o 
  -4   3  14        2.19       -0.46      4.05 o 
  -3   3  14      390.93      395.69     14.83 o 
  -2   3  14      726.99      748.35     20.40 o 
  -1   3  14      179.13      160.67     10.51 o 
   0   3  14       69.26       69.47      6.78 o 
   1   3  14       27.35       18.22      3.92 o 
   2   3  14        3.84        4.16      4.27 o 
   3   3  14       17.47       17.47      6.85 o 
   4   3  14       23.79       21.84      6.41 o 
   5   3  14        0.12        8.74      8.88 o 
   6   3  14        4.51       10.72     10.96 o 
   7   3  14       44.68       46.55     12.36 o 
   8   3  14      104.22      100.60     11.19 o 
   9   3  14       19.47       -3.02     12.96 o 
 -10   4  14       70.81       85.98     20.94 o 
  -9   4  14       11.83       17.71      8.63 o 
  -8   4  14      210.57      188.74     20.33 o 
  -7   4  14       28.01       19.17     12.31 o 
  -6   4  14      196.46      147.64     40.40 o 
  -5   4  14       18.51        4.33      5.28 o 
  -4   4  14      282.11      277.17     14.12 o 
  -3   4  14      116.43      119.40      9.77 o 
  -2   4  14      344.39      325.48     15.11 o 
  -1   4  14        1.75        1.72      3.50 o 
   0   4  14      901.60      921.71     24.15 o 
   1   4  14      442.84      437.40     14.29 o 
   2   4  14      111.30      104.19      8.41 o 
   3   4  14      752.61      725.63     19.75 o 
   4   4  14        0.47        4.72      7.59 o 
   5   4  14     1093.09     1200.66     44.72 o 
   6   4  14      612.25      624.92     22.58 o 
   7   4  14      287.86      315.36     39.90 o 
   8   4  14      138.08      166.35     14.62 o 
   9   4  14       43.20       32.20     17.61 o 
 -10   5  14        9.74       16.57     14.36 o 
  -9   5  14       33.94       38.80     11.67 o 
  -8   5  14       25.97       15.23      8.74 o 
  -7   5  14       26.26       19.24      8.35 o 
  -6   5  14        5.45       -0.31      4.39 o 
  -5   5  14       60.21       67.68      8.03 o 
  -4   5  14      646.92      662.48     20.56 o 
  -3   5  14       15.88        8.53      4.81 o 
  -2   5  14      181.10      204.45     13.56 o 
  -1   5  14      125.75      119.59     10.93 o 
   0   5  14       88.73       84.97      9.25 o 
   1   5  14      328.36      336.62     13.31 o 
   2   5  14       61.85       60.40      6.93 o 
   3   5  14        0.42       -0.72      3.32 o 
   4   5  14      337.01      322.78     16.60 o 
   5   5  14      215.88      241.52     17.75 o 
   6   5  14       96.63       73.93     16.02 o 
   7   5  14      136.10      146.37     13.28 o 
   8   5  14       50.28       56.94     15.10 o 
  -8   6  14        9.47        3.41     11.48 o 
  -7   6  14       10.45       -9.18     14.70 o 
  -6   6  14        1.29       -3.35      8.15 o 
  -5   6  14       37.23       12.77      9.64 o 
  -4   6  14      158.08      138.09     10.68 o 
  -3   6  14       15.94       11.72      4.02 o 
  -2   6  14       73.20       70.13      8.18 o 
  -1   6  14        3.09        2.71      3.85 o 
   0   6  14      109.01      110.02     11.33 o 
   1   6  14      102.61      111.59      9.58 o 
   2   6  14      576.48      585.16     24.40 o 
   3   6  14       27.71       17.64      4.91 o 
   4   6  14       43.94       48.96      8.16 o 
   5   6  14      246.90      244.06     28.57 o 
   6   6  14       15.98       35.58      7.64 o 
   7   6  14        0.04       -1.05      4.99 o 
   8   6  14       24.38       28.07     14.47 o 
  -8   7  14        1.87       -7.45     38.86 o 
  -7   7  14       15.34       -4.61     10.87 o 
  -6   7  14      101.14       51.56     33.61 o 
  -5   7  14        6.24        3.87      5.68 o 
  -4   7  14      392.78      372.55     16.63 o 
  -3   7  14      294.16      286.73     15.14 o 
  -2   7  14       63.51       68.15      7.23 o 
  -1   7  14      512.32      544.27     19.29 o 
   0   7  14        0.31        1.34      4.14 o 
   1   7  14      365.36      356.18     20.66 o 
   2   7  14      182.06      187.00     11.83 o 
   3   7  14        0.04       -1.80      4.14 o 
   4   7  14      699.80      708.50     26.88 o 
   5   7  14       23.76       16.62      5.69 o 
   6   7  14       20.05       18.30      8.42 o 
   7   7  14      615.54      656.10     31.75 o 
  -7   8  14        7.81      -26.26     26.26 o 
  -6   8  14      144.70      159.71     20.59 o 
  -5   8  14       15.95        0.50      5.79 o 
  -4   8  14      178.70      186.06     13.85 o 
  -3   8  14      300.27      323.42     17.02 o 
  -2   8  14        7.67        4.74      4.83 o 
  -1   8  14       65.92       97.58     12.91 o 
   0   8  14       32.40       28.54     11.68 o 
   1   8  14      358.51      352.53     15.32 o 
   2   8  14       14.57       13.11      4.96 o 
   3   8  14       95.38       97.05     10.22 o 
   4   8  14      283.38      295.25     16.68 o 
   5   8  14      802.73      796.30     30.92 o 
   6   8  14       77.83       88.27     13.09 o 
  -6   9  14       23.26       23.99     14.14 o 
  -5   9  14        5.45        0.03      6.57 o 
  -4   9  14       40.39       32.20      8.49 o 
  -3   9  14        3.50        4.64      5.41 o 
  -2   9  14      436.73      471.82     20.26 o 
  -1   9  14       89.73      106.47     13.75 o 
   0   9  14      175.40      178.90     17.65 o 
   1   9  14       22.75       19.88      6.86 o 
   2   9  14       92.57       81.73     13.65 o 
   3   9  14      213.95      186.02     17.31 o 
   4   9  14       71.57       85.41     17.74 o 
   5   9  14       20.61       20.66     10.44 o 
  -5  10  14        7.32        0.25     12.40 o 
  -4  10  14      101.47       62.30     23.63 o 
  -3  10  14       75.89       88.92     11.51 o 
  -2  10  14      133.34      115.84     12.60 o 
  -1  10  14       55.75       37.16     11.37 o 
   0  10  14      100.77       91.19     11.41 o 
   1  10  14      160.75      163.98     22.38 o 
   2  10  14      192.23      200.58     30.66 o 
   3  10  14      153.33      184.89     32.76 o 
 -10   1  15       79.37       64.82     25.68 o 
  -9   1  15       55.48       38.02     14.53 o 
  -8   1  15        0.03        3.32      9.41 o 
  -7   1  15       60.27       56.48     15.99 o 
  -6   1  15       30.12       26.03      8.76 o 
  -5   1  15        0.85       -2.24      8.41 o 
  -4   1  15        0.06        1.11      7.70 o 
  -3   1  15      187.05      144.38     30.38 o 
  -2   1  15        7.35        7.04      5.34 o 
  -1   1  15       78.11       71.85      9.03 o 
   0   1  15        0.38        1.82      2.82 o 
   1   1  15      618.85      594.49     15.34 o 
   2   1  15      318.29      332.76     17.82 o 
   3   1  15      423.27      447.55     17.59 o 
   4   1  15      890.46      914.29     27.89 o 
   5   1  15        2.33        6.84      6.43 o 
   6   1  15      648.95      656.80     29.75 o 
   7   1  15     1883.65     2038.75     43.33 o 
   8   1  15      344.36      374.61     24.05 o 
  -9   2  15       73.50       66.25     14.94 o 
  -8   2  15       70.85       57.08     13.24 o 
  -7   2  15       10.70       12.48     10.70 o 
  -6   2  15       23.13       20.87      7.45 o 
  -5   2  15       23.95        7.96      7.07 o 
  -4   2  15      570.70      530.96     26.58 o 
  -3   2  15      565.95      573.87     18.45 o 
  -2   2  15      845.12      869.85     23.54 o 
  -1   2  15        6.42        3.98      6.06 o 
   0   2  15      194.88      197.42     10.78 o 
   1   2  15      346.05      341.71     12.41 o 
   2   2  15      308.12      322.37     13.02 o 
   3   2  15      667.57      712.72     22.74 o 
   4   2  15      150.08      144.25     14.51 o 
   5   2  15      604.90      604.09     21.67 o 
   6   2  15      136.39      114.00     14.54 o 
   7   2  15      466.13      518.25     36.16 o 
   8   2  15        1.17        7.58     10.30 o 
 -10   3  15      149.35      169.26     26.79 o 
  -9   3  15       26.72       24.53     13.87 o 
  -8   3  15      190.23      159.16     21.40 o 
  -7   3  15      103.07      117.02     17.83 o 
  -6   3  15      349.09      336.60     27.47 o 
  -5   3  15      855.07      842.87     34.23 o 
  -4   3  15       43.97       57.52      7.61 o 
  -3   3  15      678.91      739.24     21.27 o 
  -2   3  15      413.45      412.76     16.30 o 
  -1   3  15      169.64      177.82     12.01 o 
   0   3  15      106.74      113.15      8.64 o 
   1   3  15      107.31      107.58      8.27 o 
   2   3  15       92.71      104.58      8.72 o 
   3   3  15      190.54      191.58     15.36 o 
   4   3  15        0.59       84.75     42.29 o 
   5   3  15        7.74       17.67     17.12 o 
   6   3  15      142.08      130.38     12.30 o 
   7   3  15      331.59      338.86     32.03 o 
   8   3  15       27.42       44.11     26.46 o 
 -10   4  15       52.45       73.32     20.35 o 
  -9   4  15        0.75        0.91     20.72 o 
  -8   4  15        9.31       11.79      8.83 o 
  -7   4  15       12.66       23.15     13.40 o 
  -6   4  15        1.42       -4.73      4.73 o 
  -5   4  15       23.14        0.37      5.83 o 
  -4   4  15        2.33       -3.83      3.83 o 
  -3   4  15        0.58       -3.45      3.45 o 
  -2   4  15       72.79       71.34      8.54 o 
  -1   4  15       87.79       86.77      9.22 o 
   0   4  15      133.07      132.63     10.94 o 
   1   4  15        1.89        2.14      3.99 o 
   2   4  15      317.87      328.46     14.11 o 
   3   4  15      326.96      337.37     16.46 o 
   4   4  15       90.27       68.30      9.25 o 
   5   4  15      785.36      815.80     31.14 o 
   6   4  15       45.12       57.04      8.80 o 
   7   4  15      250.89      240.03     29.63 o 
   8   4  15      202.51      208.31     22.61 o 
  -8   5  15      336.04      283.82     69.39 o 
  -7   5  15       58.31       26.04     30.74 o 
  -6   5  15      214.19      181.16     54.12 o 
  -4   5  15       28.97       12.44      9.16 o 
  -3   5  15      444.14      427.34     28.58 o 
  -2   5  15       71.04       66.22      8.56 o 
  -1   5  15      576.80      582.09     21.14 o 
   0   5  15      218.22      194.55     11.87 o 
   1   5  15      147.53      132.93      9.78 o 
   2   5  15      365.03      393.33     15.48 o 
   3   5  15       19.09       16.73      5.24 o 
   4   5  15       74.40       64.94     16.32 o 
   5   5  15       57.76       59.87      9.12 o 
   6   5  15      186.06      201.46     30.89 o 
   7   5  15        0.22       20.14     24.47 o 
   8   5  15       51.27       69.89     23.84 o 
  -7   6  15      271.06      129.95     84.80 o 
  -6   6  15      220.49      187.26     59.62 o 
  -5   6  15        2.38       -4.93      4.93 o 
  -3   6  15        0.73       -2.01      3.95 o 
  -2   6  15      412.89      450.65     17.69 o 
  -1   6  15      888.56      976.06     26.69 o 
   0   6  15      213.61      231.70     16.22 o 
   1   6  15      709.93      743.77     21.65 o 
   2   6  15      277.94      300.44     14.77 o 
   3   6  15       44.93       43.66      7.10 o 
   4   6  15      771.65      770.99     26.22 o 
   5   6  15       27.75       13.41      8.77 o 
   6   6  15      264.71      298.72     17.05 o 
   7   6  15        0.65        0.70     13.32 o 
  -7   7  15       20.91      -19.96     36.00 o 
  -6   7  15       35.06       15.41     20.01 o 
  -5   7  15        2.84       -2.10      5.46 o 
  -4   7  15        1.93        3.01      6.26 o 
  -3   7  15       38.49       34.38     10.69 o 
  -2   7  15       13.78       11.33      8.70 o 
  -1   7  15        5.60        1.72      4.96 o 
   0   7  15       38.30       16.22      5.80 o 
   1   7  15        9.72        4.16      4.32 o 
   2   7  15        0.02        2.48      4.41 o 
   3   7  15       23.04       18.55      6.26 o 
   4   7  15      374.30      386.86     25.18 o 
   5   7  15       10.36       13.51      6.28 o 
   6   7  15        5.56       11.95      7.88 o 
  -6   8  15       61.58      -22.98     22.98 o 
  -5   8  15      197.06      168.30     17.21 o 
  -4   8  15       37.17       11.93      7.93 o 
  -3   8  15       95.77      103.96     11.07 o 
  -2   8  15      396.88      417.01     23.86 o 
  -1   8  15      180.06      186.10     17.57 o 
   0   8  15        2.24        6.62      5.43 o 
   1   8  15      867.59      947.23     24.69 o 
   2   8  15       34.80       22.61      6.01 o 
   3   8  15       48.14       39.81      8.07 o 
   4   8  15      213.32      244.40     20.31 o 
   5   8  15       20.79       11.96     15.37 o 
  -5   9  15      746.69      803.91     52.69 o 
  -4   9  15        7.16       -0.21      7.75 o 
  -3   9  15       59.66       44.71     11.01 o 
  -2   9  15      541.01      585.79     27.92 o 
  -1   9  15        0.04       -3.41      5.83 o 
   0   9  15      409.78      399.07     22.45 o 
   1   9  15        3.28       -3.20      5.26 o 
   2   9  15        0.08       -5.93      5.93 o 
   3   9  15      179.44      206.83     27.27 o 
   4   9  15       58.89       71.28     19.79 o 
  -3  10  15      167.26      145.57     38.84 o 
  -2  10  15      372.04      389.40     43.73 o 
  -1  10  15      617.72      603.14     39.19 o 
   0  10  15       10.41       -4.48     11.53 o 
  -9   0  16      167.85      203.00     52.30 o 
  -8   0  16        0.24       -7.87     12.90 o 
  -7   0  16      598.96      583.56     53.60 o 
  -6   0  16      164.64      178.22     34.68 o 
  -5   0  16      820.78      786.24     85.53 o 
  -4   0  16     1879.44     1920.68     87.91 o 
  -3   0  16      562.16      547.88     43.71 o 
  -2   0  16     5229.85     5379.53     95.99 o 
  -1   0  16      197.96      218.07     13.34 o 
   0   0  16      156.26      152.03     11.37 o 
   1   0  16     1998.87     1946.71    104.44 o 
   2   0  16      398.71      435.15     33.23 o 
   3   0  16      477.89      468.50     32.00 o 
   4   0  16     1035.14     1197.68     52.09 o 
   5   0  16       21.88       35.59     13.19 o 
   6   0  16      497.14      487.93     54.72 o 
   7   0  16      161.58      161.77     24.48 o 
   8   0  16      223.83      296.90     63.13 o 
  -9   1  16        5.11       -9.90     15.18 o 
  -8   1  16      152.77      122.94     22.07 o 
  -7   1  16      242.11      260.47     28.75 o 
  -6   1  16       18.66       33.77     10.97 o 
  -5   1  16      301.51      307.96     24.54 o 
  -4   1  16        4.44        8.49      9.14 o 
  -3   1  16       13.29       29.31      9.02 o 
  -2   1  16       75.35       60.58      9.14 o 
  -1   1  16      107.81       97.19     12.72 o 
   0   1  16      257.16      250.71     11.21 o 
   1   1  16       31.09       29.64      4.93 o 
   2   1  16       49.31       63.03      7.01 o 
   3   1  16      279.16      295.63     16.22 o 
   4   1  16      732.46      796.75     25.31 o 
   5   1  16       98.69       82.03     11.99 o 
   6   1  16      385.71      486.69     24.91 o 
   7   1  16      741.15      859.99     33.03 o 
   8   1  16       29.80       21.68     22.13 o 
  -9   2  16       32.87       32.42     24.86 o 
  -8   2  16       21.39        4.06     10.88 o 
  -7   2  16      174.41      188.11     21.82 o 
  -6   2  16        0.37        3.00      6.61 o 
  -5   2  16       13.57       -2.21      8.75 o 
  -4   2  16      528.25      562.59     28.21 o 
  -3   2  16       11.17        2.79      5.41 o 
  -2   2  16      106.60      115.23     10.15 o 
  -1   2  16      655.38      650.17     18.42 o 
   0   2  16      151.76      157.27     10.30 o 
   1   2  16      331.70      336.86     15.07 o 
   2   2  16      205.20      217.12     17.99 o 
   3   2  16      221.11      251.45     26.47 o 
   4   2  16      728.51      733.87     24.48 o 
   5   2  16        0.17        6.60     17.86 o 
   6   2  16      457.82      505.09     21.22 o 
   7   2  16       35.82       33.63      8.95 o 
   8   2  16       32.51       46.37     26.66 o 
  -8   3  16      306.07      316.54     28.48 o 
  -7   3  16      292.92      233.19     24.39 o 
  -6   3  16      599.05      583.71     34.31 o 
  -5   3  16      465.71      457.84     25.63 o 
  -4   3  16      324.21      347.06     16.84 o 
  -3   3  16      731.67      788.86     28.01 o 
  -2   3  16       58.33       57.95      7.88 o 
  -1   3  16      884.81      935.13     25.46 o 
   0   3  16      808.79      771.76     20.26 o 
   1   3  16        4.40        5.85      3.91 o 
   2   3  16      806.39      830.63     22.06 o 
   3   3  16      161.07      151.08     12.73 o 
   4   3  16      175.36      154.36     13.16 o 
   5   3  16      515.95      562.78     22.40 o 
   6   3  16       69.19       78.52     22.01 o 
   7   3  16      243.97      233.66     28.92 o 
   8   3  16       74.47       88.07     19.05 o 
  -8   4  16      234.44      230.73     48.18 o 
  -7   4  16       52.25       34.64     18.59 o 
  -6   4  16      182.34      199.14     15.32 o 
  -5   4  16        4.57       -2.41      4.76 o 
  -4   4  16      492.47      499.39     19.75 o 
  -3   4  16      125.55      134.38     11.75 o 
  -2   4  16       42.20       35.60      6.97 o 
  -1   4  16       74.79       78.62      9.06 o 
   0   4  16       25.84       18.04      4.91 o 
   1   4  16        5.95        0.50      5.78 o 
   2   4  16       37.08       39.15     10.09 o 
   3   4  16       74.88       61.65     10.59 o 
   4   4  16        6.16        0.04      9.16 o 
   5   4  16        1.31        3.21     13.45 o 
   6   4  16      263.35      311.98     44.68 o 
   7   4  16      299.86      285.66     22.02 o 
  -7   5  16      110.25       72.73     20.62 o 
  -6   5  16      101.21       84.66     22.50 o 
  -5   5  16       66.75       23.40     20.98 o 
  -4   5  16       86.96       77.71      9.23 o 
  -3   5  16       91.31      103.48     18.45 o 
  -2   5  16       16.90       11.09      5.84 o 
  -1   5  16       19.15       14.83      5.85 o 
   0   5  16      101.63       94.54      8.90 o 
   1   5  16      143.60      144.52     17.72 o 
   2   5  16      190.59      221.36     16.85 o 
   3   5  16      253.28      251.11     16.66 o 
   4   5  16      168.93      164.63     24.56 o 
   5   5  16      236.62      241.62     33.31 o 
   6   5  16       52.36       68.42     12.60 o 
   7   5  16        4.43      124.16    102.55 o 
  -7   6  16      125.17      -10.53     46.70 o 
  -6   6  16       69.08       29.79     30.16 o 
  -5   6  16        0.35       -5.41      5.41 o 
  -4   6  16      379.83      392.84     25.61 o 
  -3   6  16       64.99       77.02      9.30 o 
  -2   6  16        1.35       -1.44      4.38 o 
  -1   6  16       83.68       95.20     10.15 o 
   0   6  16       10.60       31.37      6.64 o 
   1   6  16      209.48      243.67     15.70 o 
   2   6  16        5.87        5.49      4.77 o 
   3   6  16        5.02       10.67      6.02 o 
   4   6  16      178.87      202.36     16.12 o 
   5   6  16       77.43       79.86     20.74 o 
   6   6  16       43.86       40.12      9.81 o 
  -6   7  16       83.69      -19.27     19.27 o 
  -5   7  16       75.63       42.36     20.20 o 
  -4   7  16       85.63       95.18     13.44 o 
  -3   7  16       31.37       55.50     10.72 o 
  -2   7  16       58.18       58.81     10.62 o 
  -1   7  16       79.18      105.66     11.11 o 
   0   7  16       15.57       11.45      5.10 o 
   1   7  16       19.84       19.75      5.74 o 
   2   7  16       27.05       29.34      6.37 o 
   3   7  16      159.14      169.59     13.58 o 
   4   7  16      173.85      148.69     15.60 o 
   5   7  16       83.97       98.18     11.72 o 
  -5   8  16       55.90       40.49     22.72 o 
  -4   8  16      395.32      443.37     26.25 o 
  -3   8  16       10.70        9.81      7.53 o 
  -2   8  16      108.02      125.65     15.45 o 
  -1   8  16       36.45       13.71      9.69 o 
   0   8  16       33.19       30.32      7.83 o 
   1   8  16        1.90        5.01      5.59 o 
   2   8  16       19.78       19.29      6.25 o 
   3   8  16        3.09        6.94      7.30 o 
   4   8  16        0.52       -7.45     11.62 o 
  -5   9  16        9.53       22.17     15.45 o 
  -4   9  16      138.05      152.16     28.78 o 
  -3   9  16        6.05       -7.84      9.85 o 
  -2   9  16       58.16       41.38     22.36 o 
  -1   9  16       79.47       80.11     13.48 o 
   0   9  16        0.26        2.27      5.93 o 
   1   9  16        7.27        1.52      7.60 o 
  -9   1  17      185.85      230.02     56.16 o 
  -8   1  17        1.12        3.21     17.41 o 
  -7   1  17      963.77      991.46     58.94 o 
  -6   1  17      137.07      147.83     28.00 o 
  -5   1  17      934.80      942.95     35.09 o 
  -4   1  17       34.38       48.89     10.68 o 
  -3   1  17       74.11       70.79     10.12 o 
  -2   1  17      447.30      470.06     15.72 o 
  -1   1  17        2.16       -1.16      4.14 o 
   0   1  17        2.97        0.77      3.40 o 
   1   1  17       13.61       11.53      4.29 o 
   2   1  17        7.08        4.59      9.98 o 
   3   1  17       11.32       24.46     15.22 o 
   4   1  17        0.11        0.34      9.98 o 
   5   1  17      339.86      372.81     23.69 o 
   6   1  17       52.78       58.41     11.39 o 
   7   1  17       19.57       32.97     24.20 o 
  -9   2  17      265.09      250.54     56.50 o 
  -8   2  17       61.12       77.05     28.57 o 
  -7   2  17       15.33       12.20     11.42 o 
  -6   2  17      954.42     1063.08     48.15 o 
  -5   2  17      144.93      144.11     16.08 o 
  -4   2  17      344.13      364.36     34.96 o 
  -3   2  17      504.14      575.26     20.58 o 
  -2   2  17      225.03      228.42     14.35 o 
  -1   2  17      181.64      181.10     11.48 o 
   0   2  17       83.00       87.37     11.06 o 
   1   2  17        3.81        4.28      8.22 o 
   2   2  17       35.31       49.40     13.34 o 
   3   2  17      139.88      154.27     12.96 o 
   4   2  17       76.66       83.17     10.48 o 
   5   2  17      405.67      427.69     51.54 o 
   6   2  17      106.13      109.32     14.52 o 
   7   2  17        9.19       22.39     25.08 o 
  -8   3  17       13.11       64.87     62.82 o 
  -7   3  17       11.60       15.62     23.39 o 
  -6   3  17       49.77       47.38     15.35 o 
  -5   3  17        0.19       -7.62      8.74 o 
  -4   3  17      490.62      508.71     24.06 o 
  -3   3  17        0.57       -2.91      4.80 o 
  -2   3  17      193.99      222.00     14.54 o 
  -1   3  17      635.30      671.16     19.76 o 
   0   3  17       90.86       90.57      8.63 o 
   1   3  17      147.67      150.81     13.25 o 
   2   3  17      428.18      397.87     48.23 o 
   3   3  17      304.14      339.74     18.69 o 
   4   3  17      163.01      169.42     14.40 o 
   5   3  17      172.12      184.83     15.22 o 
   6   3  17      189.57      213.17     20.13 o 
   7   3  17      259.74      297.40     63.69 o 
  -7   4  17       25.97       36.18     15.40 o 
  -6   4  17       14.92       14.06      9.32 o 
  -5   4  17      535.16      658.31     30.74 o 
  -4   4  17       11.36        4.28      7.80 o 
  -3   4  17      210.50      222.75     15.15 o 
  -2   4  17       99.71      107.59     10.82 o 
  -1   4  17        5.71        4.87      4.37 o 
   0   4  17      140.75      144.39     10.89 o 
   1   4  17       42.02       36.60     11.19 o 
   2   4  17       45.67       45.40      7.24 o 
   3   4  17       16.40       13.76      6.26 o 
   4   4  17       58.67       63.45      9.86 o 
   5   4  17      357.14      358.20     34.75 o 
   6   4  17      241.32      300.41     31.07 o 
   7   4  17      173.20      208.24     34.83 o 
  -7   5  17      142.51       93.79     71.25 o 
  -6   5  17      133.95      146.76     46.07 o 
  -5   5  17      158.05      114.36     49.06 o 
  -4   5  17       37.00       30.76      8.99 o 
  -3   5  17      612.59      655.88     24.71 o 
  -2   5  17      178.51      193.15     14.62 o 
  -1   5  17      260.79      276.45     16.53 o 
   0   5  17      510.51      523.80     18.96 o 
   1   5  17      172.95      174.59     17.35 o 
   2   5  17      269.60      235.82     14.51 o 
   3   5  17       86.33       81.21     18.16 o 
   4   5  17       84.52       85.71     11.31 o 
   5   5  17      161.15      135.74     15.70 o 
   6   5  17        0.71      -11.17     13.66 o 
  -6   6  17       19.08      -36.81     49.58 o 
  -5   6  17       22.57       -4.27     10.86 o 
  -4   6  17      403.96      389.60     39.20 o 
  -3   6  17       58.90       46.63     12.21 o 
  -2   6  17      601.27      593.35     21.18 o 
  -1   6  17       17.59       13.30      6.07 o 
   0   6  17      878.96      922.67     27.16 o 
   1   6  17      110.12       95.93      9.95 o 
   2   6  17        0.49       -0.21      5.09 o 
   3   6  17      397.94      438.49     24.91 o 
   4   6  17       60.72       57.57     14.18 o 
   5   6  17       10.96       15.84     10.13 o 
  -5   7  17        3.16       -5.97      7.99 o 
  -4   7  17      131.86      110.75     33.44 o 
  -3   7  17      104.30      107.56     14.16 o 
  -2   7  17       15.64        3.21      6.84 o 
  -1   7  17       59.08       45.44     10.96 o 
   0   7  17        5.13        9.92      5.54 o 
   1   7  17       28.13       18.33      6.22 o 
   2   7  17       25.06       17.76      6.24 o 
   3   7  17        2.86        0.08      5.84 o 
   4   7  17       33.22       36.18     12.72 o 
  -5   8  17       38.41       28.72     15.93 o 
  -3   8  17        3.77       -4.13      8.26 o 
  -2   8  17     1241.85     1368.05     44.39 o 
  -1   8  17       24.33       29.24     19.48 o 
   0   8  17        7.23        6.72      6.86 o 
   1   8  17      686.55      646.70     24.85 o 
   2   8  17       96.84       85.17     11.15 o 
   3   8  17      151.22      113.75     23.43 o 
   0   9  17      175.05      153.45     27.46 o 
   1   9  17       94.48       92.39     22.01 o 
  -8   0  18        9.44        3.89     25.11 o 
  -7   0  18        0.20        9.53     17.29 o 
  -6   0  18        2.01        7.88     17.56 o 
  -5   0  18        0.23        4.89     11.39 o 
  -4   0  18       31.59       75.87     54.87 o 
  -3   0  18        0.12        5.65     13.55 o 
  -2   0  18      518.28      524.37     26.37 o 
  -1   0  18       71.39       59.01     11.33 o 
   0   0  18      455.58      442.16     23.49 o 
   1   0  18      943.03      948.12     68.52 o 
   2   0  18     1465.76     1574.62     62.35 o 
   3   0  18      515.79      498.30     62.71 o 
   4   0  18      308.03      320.14     46.71 o 
   5   0  18      120.66      100.87     19.93 o 
   6   0  18      886.12     1060.19    105.77 o 
  -8   1  18       30.34       25.77     23.34 o 
  -7   1  18      219.64      220.65     24.62 o 
  -6   1  18      191.28      239.68     25.78 o 
  -5   1  18      503.11      526.33     26.77 o 
  -4   1  18      206.43      223.55     16.70 o 
  -3   1  18       12.21       10.63      6.26 o 
  -2   1  18       76.52       77.04      9.95 o 
  -1   1  18      142.98      138.87     15.09 o 
   0   1  18      305.76      312.62     15.20 o 
   1   1  18       58.82       48.93      9.45 o 
   2   1  18       22.96       16.13      8.54 o 
   3   1  18       52.08       65.33     16.19 o 
   4   1  18       48.36       29.99      8.83 o 
   5   1  18       10.98        9.07      8.03 o 
   6   1  18       22.40       34.40     24.40 o 
  -7   2  18        3.21       54.34     61.34 o 
  -6   2  18      199.55      168.51     24.78 o 
  -5   2  18      100.82       99.17     13.05 o 
  -4   2  18      111.92      112.19     13.37 o 
  -3   2  18      372.10      357.48     21.71 o 
  -2   2  18        6.16        8.13      4.59 o 
  -1   2  18       30.60       21.26      6.65 o 
   0   2  18      290.28      297.95     23.84 o 
   1   2  18       12.99       11.45      8.62 o 
   2   2  18       28.56       28.83     10.55 o 
   3   2  18      127.11      108.98     14.13 o 
   4   2  18        5.55        3.97     13.24 o 
   5   2  18       36.09       51.87     11.59 o 
   6   2  18      145.12      146.89     41.13 o 
  -7   3  18       14.51      118.14     71.64 o 
  -6   3  18        1.61        1.83      8.36 o 
  -5   3  18      214.78      204.23     23.67 o 
  -4   3  18       75.28       88.34     13.13 o 
  -3   3  18      239.10      239.93     15.79 o 
  -2   3  18       87.26       65.00     17.33 o 
  -1   3  18      158.77      139.44     10.88 o 
   0   3  18      544.79      554.77     19.28 o 
   1   3  18      202.45      208.31     25.82 o 
   2   3  18      377.20      353.39     19.42 o 
   3   3  18        4.27        2.43     10.53 o 
   4   3  18      687.19      687.66     30.81 o 
   5   3  18       17.37      104.79     85.42 o 
  -6   4  18       12.11        6.53     25.01 o 
  -5   4  18      348.65      408.07     21.44 o 
  -4   4  18      214.23      248.57     16.71 o 
  -3   4  18      271.89      301.63     17.70 o 
  -2   4  18      269.03      299.11     17.27 o 
  -1   4  18      493.71      519.16     18.34 o 
   0   4  18       24.25       15.36      5.98 o 
   1   4  18      174.79      182.56     20.07 o 
   2   4  18       10.83        7.48      7.59 o 
   3   4  18       31.29       39.20      8.81 o 
   4   4  18       78.34       92.62     11.78 o 
   5   4  18       80.91       48.16     17.32 o 
  -5   5  18      853.85      998.39     40.20 o 
  -4   5  18        1.79       -3.72      5.70 o 
  -3   5  18        0.02        4.75      5.97 o 
  -2   5  18      129.42      129.07     16.90 o 
  -1   5  18      199.14      179.51     12.74 o 
   0   5  18      250.00      264.84     15.75 o 
   1   5  18        1.72       -1.85      5.03 o 
   2   5  18      176.98      189.64     18.47 o 
   3   5  18        6.71       -3.30      5.95 o 
   4   5  18       53.80       46.79     11.03 o 
   5   5  18       82.93       94.24     25.70 o 
  -5   6  18      106.29      118.42     23.24 o 
  -4   6  18       51.26        9.91     14.18 o 
  -3   6  18      346.54      362.23     22.49 o 
  -2   6  18      132.36      129.11     14.09 o 
  -1   6  18      101.31       93.05      9.83 o 
   0   6  18        0.71       -8.20      9.14 o 
   1   6  18      132.06      126.63     12.47 o 
   2   6  18       12.40       15.14      7.59 o 
   3   6  18       69.37       70.31     11.87 o 
   4   6  18        6.43       17.39     16.55 o 
  -5   7  18      292.96      282.73     35.70 o 
  -4   7  18      185.84      171.33     48.50 o 
  -3   7  18      110.66      143.13     26.46 o 
  -2   7  18      362.73      428.83     27.96 o 
  -1   7  18        4.83        3.06      6.38 o 
   0   7  18      236.27      282.00     18.74 o 
   1   7  18      120.30      107.99     12.21 o 
   2   7  18        7.53        7.98      7.71 o 
  -7   1  19        4.84       86.59     53.14 o 
  -6   1  19       27.11      116.38     67.36 o 
  -5   1  19      194.36      214.12     17.83 o 
  -4   1  19       67.70       66.26     10.62 o 
  -3   1  19      126.68      137.27     13.33 o 
  -2   1  19      521.90      527.70     19.37 o 
  -1   1  19        6.86        3.50      4.67 o 
   0   1  19      383.81      390.92     19.65 o 
   1   1  19      332.89      367.81     23.72 o 
   2   1  19       46.20       46.39     16.13 o 
   3   1  19      241.60      243.37     20.88 o 
   4   1  19       11.32       20.19     21.89 o 
  -7   2  19      420.47      358.58     87.10 o 
  -6   2  19        7.72       97.51     70.02 o 
  -5   2  19       16.75       20.94      8.15 o 
  -4   2  19      444.59      512.11     24.61 o 
  -3   2  19      175.60      173.85     20.42 o 
  -2   2  19       42.24       41.45      7.96 o 
  -1   2  19      477.63      480.83     31.30 o 
   0   2  19        0.62        2.60      5.42 o 
   1   2  19     1104.08     1135.11     58.20 o 
   2   2  19       13.85       11.97      9.27 o 
   3   2  19       28.68       39.66     10.23 o 
   4   2  19       43.54       63.93     30.02 o 
  -6   3  19       79.25      111.79     23.00 o 
  -5   3  19       16.02        5.98      7.62 o 
  -4   3  19       35.63       32.68      9.50 o 
  -3   3  19        9.94       13.78      7.26 o 
  -2   3  19      107.33       88.21     14.81 o 
  -1   3  19       13.73        4.93      5.63 o 
   0   3  19        9.39        5.20      5.97 o 
   1   3  19       48.84       56.00     11.03 o 
   2   3  19      149.71      130.82     22.88 o 
   3   3  19      450.07      501.14     27.26 o 
  -5   4  19      158.04      168.99     19.57 o 
  -4   4  19       27.11       24.10      8.93 o 
  -3   4  19      172.54      188.04     15.22 o 
  -2   4  19       96.83      127.13     14.65 o 
  -1   4  19      109.37       91.21     12.69 o 
   0   4  19      130.19      134.24     13.02 o 
   1   4  19       65.20       64.09     10.14 o 
   2   4  19      160.09      155.14     20.83 o 
   3   4  19        0.24        8.03     23.24 o 
  -5   5  19       60.48       34.18     17.08 o 
  -4   5  19       25.38       19.62      9.49 o 
  -3   5  19        5.08        3.32      8.32 o 
  -2   5  19        4.61       -3.99      5.82 o 
  -1   5  19        0.42       -4.96      5.89 o 
   0   5  19      111.57      101.73     14.40 o 
   1   5  19       54.83       56.52     10.19 o 
   2   5  19      182.14      247.50     51.21 o 
   3   5  19        0.15       -3.58     15.09 o 
   4   5  19      873.19      951.03     63.05 o 
  -4   6  19       41.93       38.10     12.52 o 
  -3   6  19       20.64        1.87     14.25 o 
  -2   6  19       78.52       66.72     12.13 o 
  -1   6  19        1.45        2.71      6.40 o 
   0   6  19      141.47      138.57     17.22 o 
   1   6  19      197.85      222.97     23.61 o 
   2   6  19       66.50       86.84     24.61 o 
  -4   0  20        8.75       -4.00      8.03 o 
  -3   0  20       85.47       69.27     12.88 o 
  -2   0  20       37.90       27.40      9.54 o 
  -1   0  20        2.37       -2.57      7.13 o 
   0   0  20       91.00       72.90     17.53 o 
   1   0  20      241.56      303.74     31.94 o 
   2   0  20       66.44       95.63     44.77 o 
  -6   1  20       11.80      105.57     62.63 o 
  -5   1  20      116.26      161.17     74.08 o 
  -4   1  20       34.33       32.78      9.86 o 
  -3   1  20       36.82       40.05      7.98 o 
  -2   1  20        6.10        2.66      5.53 o 
  -1   1  20       20.80       19.38      7.36 o 
   0   1  20        0.30        8.90      6.86 o 
   1   1  20      136.22      159.77     17.37 o 
   2   1  20       12.93       13.12     19.12 o 
  -5   2  20       15.76       34.47     30.63 o 
  -4   2  20        1.35        6.22     11.35 o 
  -3   2  20        0.12        4.80      6.94 o 
  -2   2  20       34.19       33.73      8.67 o 
  -1   2  20       63.70       75.59     10.84 o 
   0   2  20        4.70       11.02      7.45 o 
   1   2  20      132.20      139.09     16.51 o 
   2   2  20       68.36      102.83     33.53 o 
  -5   3  20        6.10       92.33     80.07 o 
  -4   3  20        3.29       19.39     11.14 o 
  -3   3  20        0.84        7.96      7.66 o 
  -2   3  20        3.98        1.71      7.30 o 
  -1   3  20       22.94       41.02     12.56 o 
   0   3  20        0.58        5.13     14.08 o 
   1   3  20       99.84       99.00     19.05 o 
  -4   4  20       83.12       67.83     21.95 o 
  -3   4  20       73.31       72.23     22.64 o 
  -2   4  20      289.88      311.11     24.66 o 
  -1   4  20      308.98      335.12     25.37 o 
   0   4  20        0.14        7.44     12.65 o 
  -3   5  20      184.02      192.36     33.44 o 
  -2   5  20       57.53       37.24     37.02 o 
  -1   5  20        3.68        9.62      8.70 o 
   0   5  20      301.52      387.29     30.67 o 
  -4   1  21       55.57       42.28     21.07 o 
  -3   1  21      532.47      596.03     29.54 o 
  -2   1  21       60.89       63.26     14.39 o 
  -4   2  21      171.03      166.41     51.32 o 
  -3   2  21       42.36       65.34     41.13 o 
  -2   2  21      129.54      161.48     30.49 o 
  -3   3  21        0.03       64.42     80.32 o 
  -1   4  21       85.84      -37.26     62.96 o 
                                                 
